# Supplementary material for: Bis{2-[(2-hy­droxy-2-methyl­prop­yl)imino­meth­yl]-4-nitro­phenolato}nickel(II) dimethyl­formamide monosolvate
Source: Acta Crystallogr Sect E Struct Rep Online. 2011 Aug 6;67(Pt 9):m1211. doi: 10.1107/S1600536811031229 (PMC3200578; doi:10.1107/S1600536811031229)
Supplement: Supplementary file 1 [file e-67-m1211-sup1.cif]

##############################################################################
#                                                                            #
# This CIF contains the data in a paper accepted for publication in          #
# Acta Crystallographica Section E. It conforms to the requirements of       #
# Notes for Authors for Acta Crystallographica Section E, and has been       #
# peer reviewed under the auspices of the IUCr Commission on Journals.       #
#                                                                            #
# Full details of the Crystallographic Information File format               #
# are given in the paper "The Crystallographic Information File (CIF):       #
# a New Standard Archive File for Crystallography" by S. R. Hall, F. H.      #
# Allen and I. D. Brown [Acta Cryst. (1991), A47, 655-685].                  #
#                                                                            #
# The current version of the core CIF dictionary is obtainable from          #
# ftp://ftp.iucr.org/pub/cif_core.dic.                                       #
#                                                                            #
# Software is freely available for graphical display of the structure(s)     #
# in this CIF. For information consult the CIF software page                 #
# http://www.iucr.org/resources/cif/software.                                #
#                                                                            #
# This file may be used for bona fide research purposes within the           #
# scientific community so long as proper attribution is given to the journal # 
# article from which it was obtained.                                        #
#                                                                            #
##############################################################################
data_I
_audit_creation_method     SHELXL-97
_chemical_name_systematic
;
Bis{2-[(2-hydroxy-2-methylpropyl)iminomethyl]-4-nitrophenolato}nickel(II)
dimethylformamide monosolvate
;
_chemical_name_common     ?
_chemical_formula_moiety     'C22 H26 N4 Ni O8, C3 H7 N O'
_chemical_formula_sum     'C25 H33 N5 Ni O9'
_chemical_formula_iupac     '[Ni (C11 H13 N2 O4)2], C3 H7 N O'
_chemical_formula_weight     606.27
_chemical_melting_point     ?
_symmetry_cell_setting     monoclinic
_symmetry_space_group_name_H-M     'P 21/n'
_symmetry_space_group_name_Hall     '-P 2yn'
loop_
    _symmetry_equiv_pos_as_xyz
    'x, y, z'
    '-x+1/2, y+1/2, -z+1/2'
    '-x, -y, -z'
    'x-1/2, -y-1/2, z-1/2'
_cell_length_a     11.42279(16)
_cell_length_b     11.42936(18)
_cell_length_c     21.4903(3)
_cell_angle_alpha     90.00
_cell_angle_beta     99.1120(14)
_cell_angle_gamma     90.00
_cell_volume     2770.26(7)
_cell_formula_units_Z     4
_cell_measurement_reflns_used     6836
_cell_measurement_theta_min     4.3903
_cell_measurement_theta_max     77.2726
_cell_measurement_temperature     295(2)
_exptl_crystal_description     needle
_exptl_crystal_colour     'pale-green'
_exptl_crystal_size_max     0.44
_exptl_crystal_size_mid     0.21
_exptl_crystal_size_min     0.18
_exptl_crystal_density_diffrn     1.454
_exptl_crystal_density_meas     ?
_exptl_crystal_density_method     'not measured'
_exptl_crystal_F_000     1272
_exptl_absorpt_coefficient_mu     1.535
_exptl_absorpt_correction_type     multi-scan
_exptl_absorpt_process_details
;
(CrysAlis PRO; Oxford Diffraction, 2009)
;
_exptl_absorpt_correction_T_min     0.65024
_exptl_absorpt_correction_T_max     1.00000
_exptl_special_details     ?
_diffrn_ambient_temperature     295(2)
_diffrn_radiation_type     CuK\a
_diffrn_radiation_wavelength     1.54184
_diffrn_radiation_source     'Enhance (Cu) X-ray Source'
_diffrn_radiation_monochromator     graphite
_diffrn_measurement_device_type     'Oxford Diffraction Xcalibur Ruby Gemini'
_diffrn_measurement_method     \w
_diffrn_detector_area_resol_mean     10.5081
_diffrn_reflns_number     13929
_diffrn_reflns_av_R_equivalents     0.0264
_diffrn_reflns_av_sigmaI/netI     0.0242
_diffrn_reflns_theta_min     4.39
_diffrn_reflns_theta_max     77.48
_diffrn_reflns_theta_full     67.50
_diffrn_measured_fraction_theta_max     0.986
_diffrn_measured_fraction_theta_full     0.999
_diffrn_reflns_limit_h_min     -13
_diffrn_reflns_limit_h_max     14
_diffrn_reflns_limit_k_min     -14
_diffrn_reflns_limit_k_max     13
_diffrn_reflns_limit_l_min     -26
_diffrn_reflns_limit_l_max     17
_diffrn_standards_number     ?
_diffrn_standards_interval_count     ?
_diffrn_standards_interval_time     ?
_diffrn_standards_decay_%     ?
_refine_special_details
;
Refinement of <i>F</i>^2^ against ALL reflections. The weighted <i>R</i>-factor
<i>wR</i> and goodness of fit <i>S</i> are based on <i>F</i>^2^, conventional
<i>R</i>-factors <i>R</i> are based on <i>F</i>, with <i>F</i> set to zero for
negative <i>F</i>^2^. The threshold expression of <i>F</i>^2^ >
\s(<i>F</i>^2^) is used only for calculating <i>R</i>-factors(gt) <i>etc</i>.
and is not relevant to the choice of reflections for refinement.
<i>R</i>-factors based on <i>F</i>^2^ are statistically about twice as large
as those based on <i>F</i>, and <i>R</i>- factors based on ALL data will be
even larger.
;
_reflns_number_total     5826
_reflns_number_gt     4514
_reflns_threshold_expression     I>2\s(I)
_refine_ls_structure_factor_coef     Fsqd
_refine_ls_matrix_type     full
_refine_ls_R_factor_all     0.0685
_refine_ls_R_factor_gt     0.0549
_refine_ls_wR_factor_gt     0.1618
_refine_ls_wR_factor_ref     0.1741
_refine_ls_goodness_of_fit_ref     1.049
_refine_ls_restrained_S_all     1.049
_refine_ls_number_reflns     5826
_refine_ls_number_parameters     367
_refine_ls_number_restraints     0
_refine_ls_hydrogen_treatment     constr
_refine_ls_weighting_scheme     calc
_refine_ls_weighting_details
         'calc w=1/[\s^2^(Fo^2^)+(0.1160P)^2^+0.4736P] where P=(Fo^2^+2Fc^2^)/3'
_atom_sites_solution_hydrogens     geom
_atom_sites_solution_primary     direct
_atom_sites_solution_secondary     difmap
_refine_ls_shift/su_max     0.001
_refine_ls_shift/su_mean     0.000
_refine_diff_density_max     0.564
_refine_diff_density_min     -0.532
_refine_ls_extinction_method     none
_refine_ls_extinction_coef     ?
loop_
    _atom_type_symbol
    _atom_type_description
    _atom_type_scat_dispersion_real
    _atom_type_scat_dispersion_imag
    _atom_type_scat_source
    'C' 'C' 0.0181 0.0091
                         'International Tables Vol C Tables 4.2.6.8 and 6.1.1.4'
    'H' 'H' 0.0000 0.0000
                         'International Tables Vol C Tables 4.2.6.8 and 6.1.1.4'
    'N' 'N' 0.0311 0.0180
                         'International Tables Vol C Tables 4.2.6.8 and 6.1.1.4'
    'O' 'O' 0.0492 0.0322
                         'International Tables Vol C Tables 4.2.6.8 and 6.1.1.4'
    'Ni' 'Ni' -3.0029 0.5091
                         'International Tables Vol C Tables 4.2.6.8 and 6.1.1.4'
_computing_data_collection
;
CrysAlis PRO (Oxford Diffraction, 2009)
;
_computing_cell_refinement
;
CrysAlis PRO (Oxford Diffraction, 2009)
;
_computing_data_reduction
;
CrysAlis PRO (Oxford Diffraction, 2009)
;
_computing_structure_solution     'SHELXS97 (Sheldrick, 2008)'
_computing_structure_refinement     'SHELXL97 (Sheldrick, 2008)'
_computing_molecular_graphics     'SHELXTL (Sheldrick, 2008)'
_computing_publication_material     'SHELXTL (Sheldrick, 2008)'
loop_
    _atom_site_type_symbol
    _atom_site_label
    _atom_site_fract_x
    _atom_site_fract_y
    _atom_site_fract_z
    _atom_site_U_iso_or_equiv
    _atom_site_adp_type
    _atom_site_calc_flag
    _atom_site_refinement_flags
    _atom_site_occupancy
    _atom_site_symmetry_multiplicity
    _atom_site_disorder_assembly
    _atom_site_disorder_group
    Ni Ni 0.28214(3) 0.69956(4) 0.739938(17) 0.04163(16) Uani d . 1 1 . .
    O O1A 0.13279(18) 0.7923(2) 0.73843(9) 0.0627(6) Uani d . 1 1 . .
    O O2A 0.43631(19) 0.5964(2) 0.75995(9) 0.0672(6) Uani d . 1 1 . .
    H H2A 0.4851 0.5947 0.7358 0.081 Uiso calc R 1 1 . .
    O O3A -0.2832(2) 0.8371(3) 0.88948(13) 0.0905(8) Uani d . 1 1 . .
    O O4A -0.1546(3) 0.7581(5) 0.95965(12) 0.1320(15) Uani d . 1 1 . .
    O O1B 0.38319(17) 0.84650(17) 0.74068(8) 0.0505(4) Uani d . 1 1 . .
    O O2B 0.1755(2) 0.5507(2) 0.71838(10) 0.0850(8) Uani d . 1 1 . .
    H H2B 0.1676 0.4831 0.7297 0.102 Uiso calc R 1 1 . .
    O O3B 0.7678(3) 1.0122(4) 0.58611(14) 0.1350(16) Uani d . 1 1 . .
    O O4B 0.6486(2) 0.9308(3) 0.51235(11) 0.0932(9) Uani d . 1 1 . .
    O O1S 0.6253(5) 0.6221(4) 0.6974(3) 0.190(3) Uani d . 1 1 . .
    N N1A 0.29366(18) 0.67706(18) 0.83479(9) 0.0418(4) Uani d . 1 1 . .
    N N2A -0.1859(2) 0.7931(3) 0.90622(13) 0.0739(8) Uani d . 1 1 . .
    N N1B 0.26685(17) 0.69504(17) 0.64379(9) 0.0395(4) Uani d . 1 1 . .
    N N2B 0.6746(2) 0.9632(3) 0.56688(13) 0.0737(8) Uani d . 1 1 . .
    N N1S 0.6828(3) 0.6268(4) 0.60657(18) 0.0901(10) Uani d . 1 1 . .
    C C1A 0.0612(2) 0.7858(2) 0.77807(11) 0.0433(5) Uani d . 1 1 . .
    C C2A -0.0573(2) 0.8288(3) 0.76076(13) 0.0530(6) Uani d . 1 1 . .
    H H2AA -0.0803 0.8582 0.7203 0.064 Uiso calc R 1 1 . .
    C C3A -0.1370(2) 0.8284(3) 0.80106(13) 0.0536(6) Uani d . 1 1 . .
    H H3AA -0.2134 0.8566 0.7883 0.064 Uiso calc R 1 1 . .
    C C4A -0.1031(2) 0.7851(3) 0.86214(13) 0.0524(6) Uani d . 1 1 . .
    C C5A 0.0081(2) 0.7403(3) 0.88111(11) 0.0485(6) Uani d . 1 1 . .
    H H5AA 0.0282 0.7108 0.9217 0.058 Uiso calc R 1 1 . .
    C C6A 0.0916(2) 0.7383(2) 0.84022(11) 0.0421(5) Uani d . 1 1 . .
    C C7A 0.2064(2) 0.6891(2) 0.86487(11) 0.0444(5) Uani d . 1 1 . .
    H H7AA 0.2177 0.6638 0.9065 0.053 Uiso calc R 1 1 . .
    C C8A 0.4050(2) 0.6210(2) 0.86711(11) 0.0473(5) Uani d . 1 1 . .
    C C9A 0.3801(3) 0.4930(3) 0.88058(18) 0.0779(9) Uani d . 1 1 . .
    H H9AA 0.3447 0.4553 0.8423 0.117 Uiso calc R 1 1 . .
    H H9AB 0.3268 0.4889 0.9109 0.117 Uiso calc R 1 1 . .
    H H9AC 0.4530 0.4544 0.8971 0.117 Uiso calc R 1 1 . .
    C C10A 0.4563(3) 0.6847(3) 0.92732(16) 0.0710(9) Uani d . 1 1 . .
    H H10A 0.4733 0.7643 0.9176 0.107 Uiso calc R 1 1 . .
    H H10B 0.5280 0.6467 0.9464 0.107 Uiso calc R 1 1 . .
    H H10C 0.3999 0.6835 0.9560 0.107 Uiso calc R 1 1 . .
    C C11A 0.4935(3) 0.6308(4) 0.82125(15) 0.0748(10) Uani d . 1 1 . .
    H H11A 0.5215 0.7107 0.8201 0.090 Uiso calc R 1 1 . .
    H H11B 0.5612 0.5806 0.8348 0.090 Uiso calc R 1 1 . .
    C C1B 0.4490(2) 0.8726(2) 0.69862(10) 0.0405(5) Uani d . 1 1 . .
    C C2B 0.5510(2) 0.9442(2) 0.71580(12) 0.0494(6) Uani d . 1 1 . .
    H H2BA 0.5686 0.9712 0.7570 0.059 Uiso calc R 1 1 . .
    C C3B 0.6240(2) 0.9745(3) 0.67371(13) 0.0532(6) Uani d . 1 1 . .
    H H3BA 0.6914 1.0196 0.6865 0.064 Uiso calc R 1 1 . .
    C C4B 0.5961(2) 0.9370(3) 0.61158(12) 0.0512(6) Uani d . 1 1 . .
    C C5B 0.4966(2) 0.8706(2) 0.59204(11) 0.0466(5) Uani d . 1 1 . .
    H H5BA 0.4778 0.8493 0.5499 0.056 Uiso calc R 1 1 . .
    C C6B 0.4235(2) 0.8348(2) 0.63480(11) 0.0410(5) Uani d . 1 1 . .
    C C7B 0.3283(2) 0.7547(2) 0.61084(10) 0.0418(5) Uani d . 1 1 . .
    H H7BA 0.3106 0.7463 0.5673 0.050 Uiso calc R 1 1 . .
    C C8B 0.1836(2) 0.6052(2) 0.61156(11) 0.0485(6) Uani d . 1 1 . .
    C C9B 0.2573(4) 0.5016(3) 0.5970(2) 0.0877(12) Uani d . 1 1 . .
    H H9BA 0.3069 0.5244 0.5670 0.132 Uiso calc R 1 1 . .
    H H9BB 0.2058 0.4392 0.5798 0.132 Uiso calc R 1 1 . .
    H H9BC 0.3059 0.4754 0.6350 0.132 Uiso calc R 1 1 . .
    C C10B 0.1066(3) 0.6519(3) 0.55286(14) 0.0693(9) Uani d . 1 1 . .
    H H10D 0.0621 0.7179 0.5638 0.104 Uiso calc R 1 1 . .
    H H10E 0.0531 0.5918 0.5348 0.104 Uiso calc R 1 1 . .
    H H10F 0.1560 0.6755 0.5228 0.104 Uiso calc R 1 1 . .
    C C11B 0.1044(3) 0.5691(3) 0.65874(14) 0.0709(9) Uani d . 1 1 . .
    H H11C 0.0464 0.6298 0.6620 0.085 Uiso calc R 1 1 . .
    H H11D 0.0624 0.4977 0.6448 0.085 Uiso calc R 1 1 . .
    C C1S 0.6898(11) 0.6407(7) 0.6647(5) 0.207(5) Uani d . 1 1 . .
    H H1SA 0.7614 0.6721 0.6842 0.248 Uiso calc R 1 1 . .
    C C2S 0.7801(10) 0.6597(10) 0.5804(6) 0.282(7) Uani d . 1 1 . .
    H H2SA 0.8299 0.7096 0.6093 0.423 Uiso calc R 1 1 . .
    H H2SB 0.7546 0.7011 0.5418 0.423 Uiso calc R 1 1 . .
    H H2SC 0.8238 0.5913 0.5720 0.423 Uiso calc R 1 1 . .
    C C3S 0.5866(8) 0.5788(7) 0.5676(5) 0.245(6) Uani d . 1 1 . .
    H H3SA 0.5195 0.5767 0.5895 0.368 Uiso calc R 1 1 . .
    H H3SB 0.6056 0.5008 0.5561 0.368 Uiso calc R 1 1 . .
    H H3SC 0.5679 0.6258 0.5303 0.368 Uiso calc R 1 1 . .
loop_
    _atom_site_aniso_label
    _atom_site_aniso_U_11
    _atom_site_aniso_U_22
    _atom_site_aniso_U_33
    _atom_site_aniso_U_12
    _atom_site_aniso_U_13
    _atom_site_aniso_U_23
    Ni 0.0460(2) 0.0483(3) 0.0325(2) -0.00103(17) 0.01224(16) 0.00310(16)
    O1A 0.0568(11) 0.0894(15) 0.0464(10) 0.0168(10) 0.0217(8) 0.0294(10)
    O2A 0.0693(12) 0.0940(15) 0.0410(9) 0.0308(11) 0.0169(9) 0.0006(10)
    O3A 0.0570(13) 0.139(2) 0.0816(17) 0.0211(14) 0.0310(12) 0.0058(16)
    O4A 0.095(2) 0.260(4) 0.0514(15) 0.061(3) 0.0409(13) 0.037(2)
    O1B 0.0590(10) 0.0576(10) 0.0398(8) -0.0098(8) 0.0226(8) -0.0105(8)
    O2B 0.1166(19) 0.0817(16) 0.0496(11) -0.0528(15) -0.0091(12) 0.0236(11)
    O3B 0.0959(19) 0.233(4) 0.0830(18) -0.101(3) 0.0347(15) -0.025(2)
    O4B 0.0895(17) 0.144(3) 0.0539(13) -0.0486(17) 0.0356(12) -0.0146(14)
    O1S 0.217(5) 0.130(4) 0.268(7) 0.044(4) 0.176(5) 0.052(4)
    N1A 0.0447(10) 0.0480(10) 0.0334(9) 0.0018(8) 0.0082(8) -0.0002(8)
    N2A 0.0567(14) 0.114(2) 0.0565(15) 0.0125(14) 0.0244(12) 0.0019(15)
    N1B 0.0418(9) 0.0437(10) 0.0341(9) -0.0043(8) 0.0095(7) 0.0010(7)
    N2B 0.0626(14) 0.105(2) 0.0576(15) -0.0316(15) 0.0224(12) 0.0003(15)
    N1S 0.0749(19) 0.105(3) 0.089(2) 0.0207(18) 0.0082(17) -0.022(2)
    C1A 0.0443(12) 0.0489(12) 0.0383(11) -0.0007(10) 0.0118(9) 0.0044(10)
    C2A 0.0508(14) 0.0653(16) 0.0437(13) 0.0049(12) 0.0097(11) 0.0116(12)
    C3A 0.0461(13) 0.0664(16) 0.0489(14) 0.0071(12) 0.0095(11) 0.0011(12)
    C4A 0.0492(13) 0.0673(16) 0.0432(13) 0.0007(12) 0.0153(11) -0.0008(12)
    C5A 0.0517(13) 0.0632(15) 0.0327(11) -0.0004(12) 0.0128(10) 0.0020(11)
    C6A 0.0447(11) 0.0484(12) 0.0343(11) -0.0022(10) 0.0100(9) 0.0007(9)
    C7A 0.0499(12) 0.0564(14) 0.0275(10) -0.0011(10) 0.0081(9) 0.0035(9)
    C8A 0.0473(12) 0.0552(14) 0.0381(11) 0.0074(11) 0.0030(9) -0.0033(10)
    C9A 0.087(2) 0.0625(19) 0.081(2) 0.0095(17) 0.0050(18) 0.0098(17)
    C10A 0.0604(17) 0.091(2) 0.0569(17) 0.0084(16) -0.0045(14) -0.0163(16)
    C11A 0.0565(16) 0.113(3) 0.0553(16) 0.0244(18) 0.0109(13) 0.0081(18)
    C1B 0.0423(11) 0.0430(11) 0.0384(11) 0.0006(9) 0.0129(9) -0.0035(9)
    C2B 0.0524(13) 0.0549(14) 0.0418(12) -0.0059(11) 0.0106(10) -0.0100(11)
    C3B 0.0491(13) 0.0584(15) 0.0534(14) -0.0153(11) 0.0116(11) -0.0055(12)
    C4B 0.0480(13) 0.0610(15) 0.0473(13) -0.0086(11) 0.0159(11) 0.0004(11)
    C5B 0.0475(12) 0.0569(14) 0.0371(11) -0.0038(11) 0.0123(9) 0.0009(10)
    C6B 0.0412(11) 0.0451(11) 0.0386(11) -0.0018(9) 0.0116(9) 0.0001(9)
    C7B 0.0450(11) 0.0512(13) 0.0307(10) -0.0042(10) 0.0107(8) -0.0003(9)
    C8B 0.0529(13) 0.0521(13) 0.0403(12) -0.0125(11) 0.0068(10) 0.0004(10)
    C9B 0.092(3) 0.0579(19) 0.112(3) -0.0058(18) 0.014(2) -0.024(2)
    C10B 0.0609(17) 0.095(2) 0.0488(15) -0.0250(16) -0.0020(13) 0.0124(16)
    C11B 0.0742(19) 0.089(2) 0.0488(15) -0.0383(17) 0.0064(14) 0.0091(15)
    C1S 0.334(13) 0.135(6) 0.194(8) 0.114(8) 0.173(9) 0.055(6)
    C2S 0.200(10) 0.238(12) 0.45(2) 0.030(9) 0.191(12) 0.004(12)
    C3S 0.198(8) 0.150(7) 0.334(13) 0.077(6) -0.126(9) -0.084(8)
_geom_special_details
;
All e.s.d.'s (except the e.s.d. in the dihedral angle between two l.s. planes)
are estimated using the full covariance matrix. The cell e.s.d.'s are taken
into account individually in the estimation of e.s.d.'s in distances, angles
and torsion angles; correlations between e.s.d.'s in cell parameters are only
used when they are defined by crystal symmetry. An approximate (isotropic)
treatment of cell e.s.d.'s is used for estimating e.s.d.'s involving l.s.
planes.
;
loop_
    _geom_bond_atom_site_label_1
    _geom_bond_atom_site_label_2
    _geom_bond_site_symmetry_2
    _geom_bond_distance
    _geom_bond_publ_flag
    Ni O1A . 2.004(2) ?
    Ni O1B . 2.0365(19) ?
    Ni N1A . 2.038(2) ?
    Ni N1B . 2.0465(19) ?
    Ni O2B . 2.101(2) ?
    Ni O2A . 2.106(2) ?
    O1A C1A . 1.273(3) ?
    O2A C11A . 1.429(4) ?
    O2A H2A . 0.8200 ?
    O3A N2A . 1.222(4) ?
    O4A N2A . 1.215(4) ?
    O1B C1B . 1.298(3) ?
    O2B C11B . 1.420(4) ?
    O2B H2B . 0.8200 ?
    O3B N2B . 1.216(3) ?
    O4B N2B . 1.220(3) ?
    O1S C1S . 1.115(8) ?
    N1A C7A . 1.278(3) ?
    N1A C8A . 1.494(3) ?
    N2A C4A . 1.443(4) ?
    N1B C7B . 1.272(3) ?
    N1B C8B . 1.493(3) ?
    N2B C4B . 1.446(3) ?
    N1S C1S . 1.250(9) ?
    N1S C2S . 1.375(10) ?
    N1S C3S . 1.385(8) ?
    C1A C6A . 1.433(3) ?
    C1A C2A . 1.433(4) ?
    C2A C3A . 1.352(4) ?
    C2A H2AA . 0.9300 ?
    C3A C4A . 1.399(4) ?
    C3A H3AA . 0.9300 ?
    C4A C5A . 1.371(4) ?
    C5A C6A . 1.396(3) ?
    C5A H5AA . 0.9300 ?
    C6A C7A . 1.448(3) ?
    C7A H7AA . 0.9300 ?
    C8A C10A . 1.519(4) ?
    C8A C11A . 1.523(4) ?
    C8A C9A . 1.526(4) ?
    C9A H9AA . 0.9600 ?
    C9A H9AB . 0.9600 ?
    C9A H9AC . 0.9600 ?
    C10A H10A . 0.9600 ?
    C10A H10B . 0.9600 ?
    C10A H10C . 0.9600 ?
    C11A H11A . 0.9700 ?
    C11A H11B . 0.9700 ?
    C1B C6B . 1.423(3) ?
    C1B C2B . 1.423(3) ?
    C2B C3B . 1.369(4) ?
    C2B H2BA . 0.9300 ?
    C3B C4B . 1.391(4) ?
    C3B H3BA . 0.9300 ?
    C4B C5B . 1.375(4) ?
    C5B C6B . 1.397(3) ?
    C5B H5BA . 0.9300 ?
    C6B C7B . 1.452(3) ?
    C7B H7BA . 0.9300 ?
    C8B C9B . 1.514(5) ?
    C8B C10B . 1.516(4) ?
    C8B C11B . 1.519(4) ?
    C9B H9BA . 0.9600 ?
    C9B H9BB . 0.9600 ?
    C9B H9BC . 0.9600 ?
    C10B H10D . 0.9600 ?
    C10B H10E . 0.9600 ?
    C10B H10F . 0.9600 ?
    C11B H11C . 0.9700 ?
    C11B H11D . 0.9700 ?
    C1S H1SA . 0.9300 ?
    C2S H2SA . 0.9600 ?
    C2S H2SB . 0.9600 ?
    C2S H2SC . 0.9600 ?
    C3S H3SA . 0.9600 ?
    C3S H3SB . 0.9600 ?
    C3S H3SC . 0.9600 ?
loop_
    _geom_angle_atom_site_label_1
    _geom_angle_atom_site_label_2
    _geom_angle_atom_site_label_3
    _geom_angle_site_symmetry_1
    _geom_angle_site_symmetry_3
    _geom_angle
    _geom_angle_publ_flag
    O1A Ni O1B . . 92.52(9) ?
    O1A Ni N1A . . 90.16(8) ?
    O1B Ni N1A . . 98.60(8) ?
    O1A Ni N1B . . 93.48(8) ?
    O1B Ni N1B . . 89.22(7) ?
    N1A Ni N1B . . 171.23(8) ?
    O1A Ni O2B . . 87.84(11) ?
    O1B Ni O2B . . 167.86(8) ?
    N1A Ni O2B . . 93.54(8) ?
    N1B Ni O2B . . 78.64(8) ?
    O1A Ni O2A . . 168.90(8) ?
    O1B Ni O2A . . 90.31(9) ?
    N1A Ni O2A . . 78.79(8) ?
    N1B Ni O2A . . 97.30(8) ?
    O2B Ni O2A . . 91.64(11) ?
    C1A O1A Ni . . 126.42(16) ?
    C11A O2A Ni . . 106.24(17) ?
    C11A O2A H2A . . 109.5 ?
    Ni O2A H2A . . 120.9 ?
    C1B O1B Ni . . 125.03(15) ?
    C11B O2B Ni . . 107.94(18) ?
    C11B O2B H2B . . 109.5 ?
    Ni O2B H2B . . 141.8 ?
    C7A N1A C8A . . 119.1(2) ?
    C7A N1A Ni . . 124.07(17) ?
    C8A N1A Ni . . 115.76(15) ?
    O4A N2A O3A . . 122.1(3) ?
    O4A N2A C4A . . 118.3(3) ?
    O3A N2A C4A . . 119.5(3) ?
    C7B N1B C8B . . 118.5(2) ?
    C7B N1B Ni . . 125.61(17) ?
    C8B N1B Ni . . 115.59(14) ?
    O3B N2B O4B . . 122.2(3) ?
    O3B N2B C4B . . 118.1(3) ?
    O4B N2B C4B . . 119.6(2) ?
    C1S N1S C2S . . 116.5(9) ?
    C1S N1S C3S . . 125.0(9) ?
    C2S N1S C3S . . 118.5(8) ?
    O1A C1A C6A . . 124.0(2) ?
    O1A C1A C2A . . 119.1(2) ?
    C6A C1A C2A . . 116.8(2) ?
    C3A C2A C1A . . 122.4(2) ?
    C3A C2A H2AA . . 118.8 ?
    C1A C2A H2AA . . 118.8 ?
    C2A C3A C4A . . 119.2(2) ?
    C2A C3A H3AA . . 120.4 ?
    C4A C3A H3AA . . 120.4 ?
    C5A C4A C3A . . 121.1(2) ?
    C5A C4A N2A . . 120.1(2) ?
    C3A C4A N2A . . 118.8(3) ?
    C4A C5A C6A . . 120.8(2) ?
    C4A C5A H5AA . . 119.6 ?
    C6A C5A H5AA . . 119.6 ?
    C5A C6A C1A . . 119.5(2) ?
    C5A C6A C7A . . 116.5(2) ?
    C1A C6A C7A . . 124.1(2) ?
    N1A C7A C6A . . 126.2(2) ?
    N1A C7A H7AA . . 116.9 ?
    C6A C7A H7AA . . 116.9 ?
    N1A C8A C10A . . 112.0(2) ?
    N1A C8A C11A . . 105.7(2) ?
    C10A C8A C11A . . 108.1(3) ?
    N1A C8A C9A . . 109.2(2) ?
    C10A C8A C9A . . 110.9(3) ?
    C11A C8A C9A . . 110.9(3) ?
    C8A C9A H9AA . . 109.5 ?
    C8A C9A H9AB . . 109.5 ?
    H9AA C9A H9AB . . 109.5 ?
    C8A C9A H9AC . . 109.5 ?
    H9AA C9A H9AC . . 109.5 ?
    H9AB C9A H9AC . . 109.5 ?
    C8A C10A H10A . . 109.5 ?
    C8A C10A H10B . . 109.5 ?
    H10A C10A H10B . . 109.5 ?
    C8A C10A H10C . . 109.5 ?
    H10A C10A H10C . . 109.5 ?
    H10B C10A H10C . . 109.5 ?
    O2A C11A C8A . . 108.8(3) ?
    O2A C11A H11A . . 109.9 ?
    C8A C11A H11A . . 109.9 ?
    O2A C11A H11B . . 109.9 ?
    C8A C11A H11B . . 109.9 ?
    H11A C11A H11B . . 108.3 ?
    O1B C1B C6B . . 123.3(2) ?
    O1B C1B C2B . . 119.5(2) ?
    C6B C1B C2B . . 117.3(2) ?
    C3B C2B C1B . . 122.3(2) ?
    C3B C2B H2BA . . 118.9 ?
    C1B C2B H2BA . . 118.9 ?
    C2B C3B C4B . . 119.0(2) ?
    C2B C3B H3BA . . 120.5 ?
    C4B C3B H3BA . . 120.5 ?
    C5B C4B C3B . . 121.1(2) ?
    C5B C4B N2B . . 118.7(2) ?
    C3B C4B N2B . . 120.1(2) ?
    C4B C5B C6B . . 120.8(2) ?
    C4B C5B H5BA . . 119.6 ?
    C6B C5B H5BA . . 119.6 ?
    C5B C6B C1B . . 119.5(2) ?
    C5B C6B C7B . . 116.3(2) ?
    C1B C6B C7B . . 124.1(2) ?
    N1B C7B C6B . . 126.1(2) ?
    N1B C7B H7BA . . 116.9 ?
    C6B C7B H7BA . . 116.9 ?
    N1B C8B C9B . . 107.4(2) ?
    N1B C8B C10B . . 112.8(2) ?
    C9B C8B C10B . . 111.8(3) ?
    N1B C8B C11B . . 106.3(2) ?
    C9B C8B C11B . . 109.5(3) ?
    C10B C8B C11B . . 108.9(2) ?
    C8B C9B H9BA . . 109.5 ?
    C8B C9B H9BB . . 109.5 ?
    H9BA C9B H9BB . . 109.5 ?
    C8B C9B H9BC . . 109.5 ?
    H9BA C9B H9BC . . 109.5 ?
    H9BB C9B H9BC . . 109.5 ?
    C8B C10B H10D . . 109.5 ?
    C8B C10B H10E . . 109.5 ?
    H10D C10B H10E . . 109.5 ?
    C8B C10B H10F . . 109.5 ?
    H10D C10B H10F . . 109.5 ?
    H10E C10B H10F . . 109.5 ?
    O2B C11B C8B . . 109.1(2) ?
    O2B C11B H11C . . 109.9 ?
    C8B C11B H11C . . 109.9 ?
    O2B C11B H11D . . 109.9 ?
    C8B C11B H11D . . 109.9 ?
    H11C C11B H11D . . 108.3 ?
    O1S C1S N1S . . 131.3(14) ?
    O1S C1S H1SA . . 114.3 ?
    N1S C1S H1SA . . 114.3 ?
    N1S C2S H2SA . . 109.5 ?
    N1S C2S H2SB . . 109.5 ?
    H2SA C2S H2SB . . 109.5 ?
    N1S C2S H2SC . . 109.5 ?
    H2SA C2S H2SC . . 109.5 ?
    H2SB C2S H2SC . . 109.5 ?
    N1S C3S H3SA . . 109.5 ?
    N1S C3S H3SB . . 109.5 ?
    H3SA C3S H3SB . . 109.5 ?
    N1S C3S H3SC . . 109.5 ?
    H3SA C3S H3SC . . 109.5 ?
    H3SB C3S H3SC . . 109.5 ?
loop_
    _geom_torsion_atom_site_label_1
    _geom_torsion_atom_site_label_2
    _geom_torsion_atom_site_label_3
    _geom_torsion_atom_site_label_4
    _geom_torsion_site_symmetry_1
    _geom_torsion_site_symmetry_2
    _geom_torsion_site_symmetry_3
    _geom_torsion_site_symmetry_4
    _geom_torsion
    _geom_torsion_publ_flag
    O1B Ni O1A C1A . . . . -123.2(2) ?
    N1A Ni O1A C1A . . . . -24.5(2) ?
    N1B Ni O1A C1A . . . . 147.5(2) ?
    O2B Ni O1A C1A . . . . 69.0(2) ?
    O2A Ni O1A C1A . . . . -18.5(7) ?
    O1A Ni O2A C11A . . . . -40.2(6) ?
    O1B Ni O2A C11A . . . . 64.6(2) ?
    N1A Ni O2A C11A . . . . -34.1(2) ?
    N1B Ni O2A C11A . . . . 153.9(2) ?
    O2B Ni O2A C11A . . . . -127.3(2) ?
    O1A Ni O1B C1B . . . . -121.5(2) ?
    N1A Ni O1B C1B . . . . 148.0(2) ?
    N1B Ni O1B C1B . . . . -28.0(2) ?
    O2B Ni O1B C1B . . . . -30.0(6) ?
    O2A Ni O1B C1B . . . . 69.3(2) ?
    O1A Ni O2B C11B . . . . 62.1(2) ?
    O1B Ni O2B C11B . . . . -29.9(6) ?
    N1A Ni O2B C11B . . . . 152.1(2) ?
    N1B Ni O2B C11B . . . . -31.9(2) ?
    O2A Ni O2B C11B . . . . -129.0(2) ?
    O1A Ni N1A C7A . . . . 19.7(2) ?
    O1B Ni N1A C7A . . . . 112.2(2) ?
    O2B Ni N1A C7A . . . . -68.2(2) ?
    O2A Ni N1A C7A . . . . -159.2(2) ?
    O1A Ni N1A C8A . . . . -172.58(18) ?
    O1B Ni N1A C8A . . . . -80.00(18) ?
    O2B Ni N1A C8A . . . . 99.57(18) ?
    O2A Ni N1A C8A . . . . 8.60(17) ?
    O1A Ni N1B C7B . . . . 105.4(2) ?
    O1B Ni N1B C7B . . . . 12.9(2) ?
    O2B Ni N1B C7B . . . . -167.5(2) ?
    O2A Ni N1B C7B . . . . -77.3(2) ?
    O1A Ni N1B C8B . . . . -80.53(18) ?
    O1B Ni N1B C8B . . . . -173.01(17) ?
    O2B Ni N1B C8B . . . . 6.57(18) ?
    O2A Ni N1B C8B . . . . 96.78(18) ?
    Ni O1A C1A C6A . . . . 19.7(4) ?
    Ni O1A C1A C2A . . . . -160.7(2) ?
    O1A C1A C2A C3A . . . . -177.8(3) ?
    C6A C1A C2A C3A . . . . 1.8(4) ?
    C1A C2A C3A C4A . . . . 0.4(5) ?
    C2A C3A C4A C5A . . . . -1.9(5) ?
    C2A C3A C4A N2A . . . . 175.4(3) ?
    O4A N2A C4A C5A . . . . -0.8(5) ?
    O3A N2A C4A C5A . . . . 177.3(3) ?
    O4A N2A C4A C3A . . . . -178.1(4) ?
    O3A N2A C4A C3A . . . . 0.1(5) ?
    C3A C4A C5A C6A . . . . 1.0(4) ?
    N2A C4A C5A C6A . . . . -176.2(3) ?
    C4A C5A C6A C1A . . . . 1.2(4) ?
    C4A C5A C6A C7A . . . . 180.0(3) ?
    O1A C1A C6A C5A . . . . 177.0(3) ?
    C2A C1A C6A C5A . . . . -2.6(4) ?
    O1A C1A C6A C7A . . . . -1.7(4) ?
    C2A C1A C6A C7A . . . . 178.7(2) ?
    C8A N1A C7A C6A . . . . -178.2(2) ?
    Ni N1A C7A C6A . . . . -10.8(4) ?
    C5A C6A C7A N1A . . . . 178.5(3) ?
    C1A C6A C7A N1A . . . . -2.8(4) ?
    C7A N1A C8A C10A . . . . -57.3(3) ?
    Ni N1A C8A C10A . . . . 134.3(2) ?
    C7A N1A C8A C11A . . . . -174.7(3) ?
    Ni N1A C8A C11A . . . . 16.9(3) ?
    C7A N1A C8A C9A . . . . 66.0(3) ?
    Ni N1A C8A C9A . . . . -102.5(2) ?
    Ni O2A C11A C8A . . . . 53.9(3) ?
    N1A C8A C11A O2A . . . . -46.3(3) ?
    C10A C8A C11A O2A . . . . -166.4(3) ?
    C9A C8A C11A O2A . . . . 71.9(3) ?
    Ni O1B C1B C6B . . . . 28.5(3) ?
    Ni O1B C1B C2B . . . . -152.63(19) ?
    O1B C1B C2B C3B . . . . 179.8(3) ?
    C6B C1B C2B C3B . . . . -1.3(4) ?
    C1B C2B C3B C4B . . . . 1.8(4) ?
    C2B C3B C4B C5B . . . . 0.2(4) ?
    C2B C3B C4B N2B . . . . -177.1(3) ?
    O3B N2B C4B C5B . . . . -173.0(4) ?
    O4B N2B C4B C5B . . . . 3.4(5) ?
    O3B N2B C4B C3B . . . . 4.3(5) ?
    O4B N2B C4B C3B . . . . -179.3(3) ?
    C3B C4B C5B C6B . . . . -2.7(4) ?
    N2B C4B C5B C6B . . . . 174.6(3) ?
    C4B C5B C6B C1B . . . . 3.2(4) ?
    C4B C5B C6B C7B . . . . -173.6(2) ?
    O1B C1B C6B C5B . . . . 177.6(2) ?
    C2B C1B C6B C5B . . . . -1.3(3) ?
    O1B C1B C6B C7B . . . . -5.9(4) ?
    C2B C1B C6B C7B . . . . 175.3(2) ?
    C8B N1B C7B C6B . . . . -171.9(2) ?
    Ni N1B C7B C6B . . . . 2.0(4) ?
    C5B C6B C7B N1B . . . . 165.8(2) ?
    C1B C6B C7B N1B . . . . -10.8(4) ?
    C7B N1B C8B C9B . . . . 75.3(3) ?
    Ni N1B C8B C9B . . . . -99.2(3) ?
    C7B N1B C8B C10B . . . . -48.3(3) ?
    Ni N1B C8B C10B . . . . 137.2(2) ?
    C7B N1B C8B C11B . . . . -167.5(2) ?
    Ni N1B C8B C11B . . . . 18.0(3) ?
    Ni O2B C11B C8B . . . . 51.5(3) ?
    N1B C8B C11B O2B . . . . -45.2(4) ?
    C9B C8B C11B O2B . . . . 70.6(3) ?
    C10B C8B C11B O2B . . . . -166.9(3) ?
    C2S N1S C1S O1S . . . . 179.8(8) ?
    C3S N1S C1S O1S . . . . -1.7(12) ?
loop_
    _geom_hbond_atom_site_label_D
    _geom_hbond_atom_site_label_H
    _geom_hbond_atom_site_label_A
    _geom_hbond_site_symmetry_A
    _geom_hbond_distance_DH
    _geom_hbond_distance_HA
    _geom_hbond_distance_DA
    _geom_hbond_angle_DHA
    O2A H2A O1S . 0.82 1.94 2.734(5) 162.8
    O2B H2B O1B 2_546 0.82 1.81 2.619(3) 166.3
    C9A H9AA O1A 2_546 0.96 2.59 3.422(4) 145.6
    C11A H11B O3B 2_646 0.97 2.50 3.394(4) 152.7
    C5B H5BA O4A 4_675 0.93 2.57 3.418(4) 151.2
data_global
_journal_date_recd_electronic     2011-07-25
_journal_date_accepted     2011-08-02
_journal_name_full     'Acta Crystallographica, Section E'
_journal_year     2011
_journal_volume     67
_journal_issue      9
_journal_page_first     m1211
_journal_page_last     m1211
_journal_paper_category     QM
_journal_coeditor_code     JJ2096
_publ_contact_author_name     'Ray J. Butcher'
_publ_contact_author_address
;
Department of Chemistry
Howard University
525 College Street NW
Washington DC 20059
USA
;
_publ_contact_author_email     'rbutcher99@yahoo.com'
_publ_contact_author_fax     '202-806-5442'
_publ_contact_author_phone     '202-806-9892'
_publ_section_title
;
Bis{2-[(2-hydroxy-2-methylpropyl)iminomethyl]-4-nitrophenolato}nickel(II)
dimethylformamide monosolvate
;
loop_
    _publ_author_name
    _publ_author_footnote
    _publ_author_address
    'Ayiko\'e, Kouassi' ?
;
Department of Chemistry
Howard University
525 College Street NW
Washington
DC 20059
USA
;
    'Gultneh, Yilma' .
;
Department of Chemistry
Howard University
525 College Street NW
Washington
DC 20059
USA
;
    'Butcher, Ray J.' .
;
Department of Chemistry
Howard University
525 College Street NW
Washington
DC 20059
USA
;
