# Supplementary material for: Bis{2-[(2-hy­droxy-2-methyl­prop­yl)imino­meth­yl]-4-nitro­phenolato}nickel(II) dimethyl­formamide monosolvate
Source: Acta Crystallogr Sect E Struct Rep Online. 2011 Aug 6;67(Pt 9):m1211. doi: 10.1107/S1600536811031229 (PMC3200578; doi:10.1107/S1600536811031229)
Supplement: Supplementary file 2 [file e-67-m1211-Isup2.hkl]

# 
# h,k,l, Fc-squared, Fo-squared, sigma(Fo-squared) and status flag 
# 
data_I
_shelx_title '    ka-75b in P2(1)/n' 
_shelx_refln_list_code          4 
_shelx_F_calc_maximum      236.29 
_exptl_crystal_F_000      1272.00 
_reflns_d_resolution_high  0.7897 
 
loop_ 
 _symmetry_equiv_pos_as_xyz 
 'x, y, z' 
 '-x+1/2, y+1/2, -z+1/2' 
 '-x, -y, -z' 
 'x-1/2, -y-1/2, z-1/2' 
 
_cell_length_a    11.4228 
_cell_length_b    11.4294 
_cell_length_c    21.4903 
_cell_angle_alpha  90.000 
_cell_angle_beta   99.112 
_cell_angle_gamma  90.000 
 
_shelx_F_squared_multiplier     1.000 
 
loop_ 
 _refln_index_h 
 _refln_index_k 
 _refln_index_l 
 _refln_F_squared_calc 
 _refln_F_squared_meas 
 _refln_F_squared_sigma 
 _refln_observed_status 
   2   0   0    15992.00    15015.81    134.15 o 
   4   0   0      497.52      512.81      7.33 o 
   6   0   0      711.11      789.21     11.04 o 
   8   0   0      113.30      154.83      9.61 o 
  10   0   0      481.15      569.83     10.65 o 
  12   0   0      119.33      157.05     17.14 o 
  14   0   0       61.33       70.33      7.99 o 
   1   1   0      166.06      119.17      3.69 o 
   2   1   0     2010.35     2306.25     16.42 o 
   3   1   0      687.18      934.58      7.70 o 
   4   1   0     1070.53     1093.54      9.62 o 
   5   1   0      189.66      101.54      4.96 o 
   6   1   0     3979.98     3929.99     25.70 o 
   7   1   0      632.32      673.01     24.73 o 
   8   1   0      769.64      771.71     13.61 o 
   9   1   0      121.26      143.76      4.04 o 
  10   1   0      273.64      266.51      6.30 o 
  11   1   0      100.60       93.63      4.44 o 
  12   1   0      142.34      154.69      5.92 o 
  13   1   0       31.26       33.18      4.09 o 
  14   1   0        5.00        5.77      4.41 o 
   0   2   0    23589.28    20337.87    401.36 o 
   1   2   0    21118.34    20425.07    178.98 o 
   2   2   0     1819.78     1967.74     17.79 o 
   3   2   0      644.98      719.88     20.88 o 
   4   2   0     2649.47     2473.11     40.04 o 
   5   2   0     1137.41     1190.95     35.29 o 
   6   2   0       13.32       -2.23      6.96 o 
   7   2   0       17.88       -0.38      4.45 o 
   8   2   0       61.67       46.34      5.43 o 
   9   2   0      264.65      225.40      5.35 o 
  10   2   0      230.16      232.94      6.00 o 
  11   2   0      189.90      154.22      8.23 o 
  12   2   0       55.96       62.65      5.73 o 
  13   2   0       20.42       14.01      4.49 o 
  14   2   0       94.55       77.33      7.10 o 
   1   3   0     6263.56     5284.57     36.50 o 
   2   3   0    17601.78    16245.15     53.88 o 
   3   3   0     5172.32     5598.92     36.34 o 
   4   3   0    12110.29    13373.64    504.58 o 
   5   3   0     1307.61     1133.00     21.02 o 
   6   3   0      242.63      246.04     12.39 o 
   7   3   0      322.26      260.86     13.25 o 
   8   3   0       60.90       45.95      6.77 o 
   9   3   0        9.72       15.43      3.42 o 
  10   3   0        5.75       11.80      4.75 o 
  11   3   0      247.28      259.41      7.95 o 
  12   3   0        0.18       -0.05      4.05 o 
  13   3   0        0.73        2.20      4.00 o 
   0   4   0      140.21       59.81      5.07 o 
   1   4   0     4388.60     4448.59     32.23 o 
   2   4   0     4459.97     3953.12     18.37 o 
   3   4   0    12969.53    14142.91    122.13 o 
   4   4   0       41.64       46.77      4.54 o 
   5   4   0     3338.42     3588.43    102.48 o 
   6   4   0        0.14       -2.89      7.08 o 
   7   4   0      103.90       99.57      7.90 o 
   8   4   0       80.77       88.47      4.29 o 
   9   4   0       13.27        5.28      5.16 o 
  10   4   0        6.46       17.24      4.84 o 
  11   4   0      236.44      236.29     12.58 o 
  12   4   0        0.04        0.69      4.86 o 
  13   4   0       84.20       72.76      4.95 o 
   1   5   0     1166.72     1291.61     17.86 o 
   2   5   0     6129.81     6777.91    265.43 o 
   3   5   0     2791.96     3262.22    174.95 o 
   4   5   0     3374.24     3889.29     84.50 o 
   5   5   0     2169.15     2210.91     21.48 o 
   6   5   0       18.17       15.49      6.16 o 
   7   5   0      835.04      725.31     31.53 o 
   8   5   0        0.17       -1.89      4.47 o 
   9   5   0      420.70      418.35     15.28 o 
  10   5   0       14.02        3.16      5.88 o 
  11   5   0      489.10      513.97     13.56 o 
  12   5   0        6.08        3.55      4.13 o 
  13   5   0       13.65       13.53      4.21 o 
   0   6   0     3082.05     2798.25     26.66 o 
   1   6   0    11775.50    11651.87     56.44 o 
   2   6   0     3092.07     2788.32     30.36 o 
   3   6   0      969.12      918.62     13.40 o 
   4   6   0      896.03      874.37     62.68 o 
   5   6   0      100.81      110.12     14.27 o 
   6   6   0      381.84      322.42     16.60 o 
   7   6   0        9.65        3.08      5.40 o 
   8   6   0       91.20       69.62      7.44 o 
   9   6   0       57.35       54.66      6.84 o 
  10   6   0        1.71        5.81      5.63 o 
  11   6   0      166.20      188.16      7.80 o 
  12   6   0      181.81      207.04      6.68 o 
   1   7   0      216.71      234.62     10.28 o 
   2   7   0       52.21       64.07      6.22 o 
   3   7   0       28.97       25.01      5.22 o 
   4   7   0      139.91      135.21     12.80 o 
   5   7   0       47.81       43.81      7.20 o 
   6   7   0      251.64      252.37      6.83 o 
   7   7   0      385.14      385.10     16.32 o 
   8   7   0      356.93      364.00     11.40 o 
   9   7   0      155.30      148.15      8.59 o 
  10   7   0       34.63       31.44      5.80 o 
  11   7   0      129.51      128.99      6.84 o 
  12   7   0       15.33       15.99      3.23 o 
   0   8   0      909.33      932.32     22.78 o 
   1   8   0      410.63      349.02      9.45 o 
   2   8   0     1607.68     1599.26     20.03 o 
   3   8   0      126.24      125.11      6.35 o 
   4   8   0      167.72      157.02      8.77 o 
   5   8   0      188.98      155.03      5.28 o 
   6   8   0      271.00      240.68      9.92 o 
   7   8   0       65.68       49.81      6.46 o 
   8   8   0       95.17       76.49      7.63 o 
   9   8   0       39.30       32.49      5.94 o 
  10   8   0        0.04        1.31      4.69 o 
  11   8   0        3.83        6.26      3.66 o 
   1   9   0      521.67      492.30     12.79 o 
   2   9   0      123.85      142.93      4.72 o 
   3   9   0      337.77      331.57      8.26 o 
   4   9   0      406.37      452.04     28.18 o 
   5   9   0      168.48      150.43      6.70 o 
   6   9   0      350.20      312.59     12.91 o 
   7   9   0       86.52       77.34      6.95 o 
   8   9   0      266.12      248.02      9.29 o 
   9   9   0       53.05       58.49      5.84 o 
  10   9   0      127.67      146.68      5.70 o 
  11   9   0        1.51        4.04      3.95 o 
   0  10   0      328.60      268.99     11.23 o 
   1  10   0      162.21      199.50      7.43 o 
   2  10   0      919.66      969.42     21.98 o 
   3  10   0        1.21        4.07      6.70 o 
   4  10   0      396.50      354.23     10.59 o 
   5  10   0       17.43       15.32      5.88 o 
   6  10   0      112.55       86.80      6.91 o 
   7  10   0       55.63       44.54      6.03 o 
   8  10   0        0.74       -0.14      4.74 o 
   9  10   0        1.95       -0.13      3.74 o 
  10  10   0        0.14       -2.99      2.99 o 
   1  11   0      208.01      227.27      8.24 o 
   2  11   0        0.24       -0.04      4.92 o 
   3  11   0       10.67       18.94      7.64 o 
   4  11   0        2.34        0.56      4.86 o 
   5  11   0       34.08       33.26      5.54 o 
   6  11   0      162.16      158.81     14.55 o 
   7  11   0        4.47        8.93      6.31 o 
   8  11   0      138.92      136.69     12.87 o 
   0  12   0       95.40      145.53     11.02 o 
   1  12   0      261.11      330.74     10.06 o 
   2  12   0       37.62       36.56      5.65 o 
   3  12   0      149.50      172.90      7.66 o 
   4  12   0       78.80       77.34      7.94 o 
   5  12   0       28.84       24.35      4.65 o 
   6  12   0        3.41        3.55      4.12 o 
   7  12   0        9.28       12.46      3.66 o 
   1  13   0       28.34       29.87      5.14 o 
   2  13   0        9.37       11.10      4.28 o 
   3  13   0       22.08       24.57      4.49 o 
   4  13   0       16.89       19.77      4.02 o 
   5  13   0        0.25        0.07      4.41 o 
   0  14   0        0.03        1.54      4.72 o 
   1  14   0      102.89      114.18      6.94 o 
   2  14   0        2.24        1.48      4.17 o 
 -13   0   1      187.71      190.54     12.68 o 
 -11   0   1       10.34        1.27      5.82 o 
  -9   0   1        0.51       -2.36      5.94 o 
  -7   0   1     1092.19     1323.46     52.15 o 
  -5   0   1     1967.98     2358.16     40.51 o 
  -3   0   1     4322.95     4162.90     21.52 o 
   3   0   1     5421.81     4713.83     24.73 o 
   5   0   1     5675.11     5845.36     26.40 o 
   7   0   1      104.96      146.28      6.51 o 
   9   0   1      537.62      556.26     10.12 o 
  11   0   1      390.52      340.60     10.51 o 
  13   0   1        1.20        6.13      5.76 o 
 -14   1   1       12.75       14.42      5.10 o 
 -13   1   1       65.68       70.03      5.51 o 
 -12   1   1       14.33        9.61      3.82 o 
 -11   1   1      344.47      393.31      9.15 o 
 -10   1   1      111.41       90.15      4.66 o 
  -9   1   1     1101.86     1223.42     11.08 o 
  -8   1   1       89.16       83.04      5.99 o 
  -7   1   1     3856.09     3992.09    185.90 o 
  -6   1   1      969.26      672.77     10.53 o 
  -5   1   1     3133.01     3166.46     17.72 o 
  -4   1   1        1.22        0.48      1.21 o 
  -3   1   1      701.23      677.53      6.63 o 
  -2   1   1     1305.98     1600.23     14.33 o 
  -1   1   1     4331.33     4354.31     53.35 o 
   0   1   1      672.23      601.16      5.35 o 
   2   1   1     4401.84     4326.81     30.35 o 
   3   1   1       72.54       59.50      3.08 o 
   4   1   1      493.14      750.49      9.78 o 
   5   1   1     8191.89     8341.44     48.22 o 
   6   1   1      111.02      141.33      4.28 o 
   7   1   1     2583.52     2484.32     83.47 o 
   8   1   1      388.77      433.83     19.07 o 
   9   1   1      781.68      705.62      8.23 o 
  10   1   1      114.08       99.63      4.58 o 
  11   1   1       78.99       60.96      4.10 o 
  12   1   1       49.91       46.35      4.63 o 
  13   1   1       22.52       24.01      5.70 o 
  14   1   1        0.02       -0.78      4.22 o 
 -14   2   1        5.79       -2.62      6.32 o 
 -13   2   1      132.45      117.46      5.91 o 
 -12   2   1        8.74       17.98      5.06 o 
 -11   2   1       12.18        8.49      3.67 o 
 -10   2   1      459.75      464.87      9.11 o 
  -9   2   1       67.35       49.80      3.74 o 
  -8   2   1        0.09        3.07      4.25 o 
  -7   2   1       77.23       82.88      5.71 o 
  -6   2   1      288.86      253.51     11.21 o 
  -5   2   1      823.36     1215.70     83.51 o 
  -4   2   1     1026.76     1057.79      7.40 o 
  -3   2   1      128.58      200.68      3.82 o 
  -2   2   1    21527.06    21498.58    218.59 o 
  -1   2   1     5006.47     5395.74     61.27 o 
   0   2   1    10050.37     8653.27     22.58 o 
   1   2   1    15137.49    14924.66     40.14 o 
   2   2   1     2430.61     2653.51     12.33 o 
   3   2   1     1846.71     2126.60     11.04 o 
   4   2   1     7351.20     7797.08    175.16 o 
   5   2   1     3754.00     4075.12     39.48 o 
   6   2   1      222.53      345.38     20.21 o 
   7   2   1      225.17      188.56      7.48 o 
   8   2   1      275.63      308.66      9.62 o 
   9   2   1        6.24        4.03      3.49 o 
  10   2   1      209.80      190.71      5.61 o 
  11   2   1      156.16      134.18      5.53 o 
  12   2   1       22.46       21.11      5.33 o 
  13   2   1       26.71       28.28      3.67 o 
  14   2   1        1.48        8.60      5.72 o 
 -13   3   1       19.78       17.69      4.36 o 
 -12   3   1       72.58       44.66      6.48 o 
 -11   3   1      116.43      111.84      5.46 o 
 -10   3   1      435.81      407.04      8.39 o 
  -9   3   1       69.72       61.87      3.61 o 
  -8   3   1     1517.35     1369.94     21.11 o 
  -7   3   1       99.07       84.05     10.01 o 
  -6   3   1     4096.72     4054.61     40.04 o 
  -5   3   1      471.68      684.93      9.82 o 
  -4   3   1      920.15     1341.73     11.94 o 
  -3   3   1     1073.45      862.97     15.33 o 
  -2   3   1      398.56      350.54      6.26 o 
  -1   3   1     2820.45     2718.25     13.82 o 
   0   3   1     5199.17     4897.90     22.70 o 
   1   3   1    40275.52    36991.40    289.50 o 
   2   3   1    20173.05    20113.13     61.42 o 
   3   3   1     3565.38     4345.19     19.28 o 
   4   3   1    10307.70    12272.15    564.47 o 
   5   3   1     9392.29    10765.84    201.54 o 
   6   3   1     3518.26     3542.66     38.22 o 
   7   3   1      462.77      326.01     14.06 o 
   8   3   1      569.20      529.95     12.10 o 
   9   3   1      258.00      282.26      5.82 o 
  10   3   1      298.62      307.07      8.55 o 
  11   3   1       11.71       14.83      3.88 o 
  12   3   1      151.00      176.64      8.07 o 
  13   3   1        0.51        0.75      3.79 o 
 -13   4   1        1.24        1.36      4.39 o 
 -12   4   1       89.65      103.98      5.98 o 
 -11   4   1       52.81       45.40      6.76 o 
 -10   4   1      324.17      362.98      9.34 o 
  -9   4   1        0.24       -3.57      5.02 o 
  -8   4   1       39.38       52.91      5.76 o 
  -7   4   1        0.42       -5.09      6.00 o 
  -6   4   1       66.09       45.50      6.25 o 
  -5   4   1       71.13       44.66      4.12 o 
  -4   4   1     6252.56     6489.79     42.58 o 
  -3   4   1      432.70      352.25      7.71 o 
  -2   4   1    10878.00     9959.13     73.31 o 
  -1   4   1      455.48      442.05      4.72 o 
   0   4   1      259.59      121.29      9.69 o 
   1   4   1     4872.80     4963.98     75.24 o 
   2   4   1     5018.96     5706.32    141.08 o 
   3   4   1     4664.40     5083.58     94.29 o 
   4   4   1     9966.59    10396.67    610.49 o 
   5   4   1       17.30       30.92      7.71 o 
   6   4   1      111.59      125.97     11.22 o 
   7   4   1        9.20       12.16      8.31 o 
   8   4   1       29.70       41.67      4.05 o 
   9   4   1        2.68        1.53      4.77 o 
  10   4   1       78.17       82.28      5.87 o 
  11   4   1       29.58       31.54      4.56 o 
  12   4   1      116.99      127.07      5.06 o 
  13   4   1        5.66        2.78      3.70 o 
 -13   5   1        0.04        3.18      4.22 o 
 -12   5   1      180.26      174.99      6.28 o 
 -11   5   1       51.91       39.35      6.43 o 
 -10   5   1      501.75      547.16     13.56 o 
  -9   5   1      243.41      241.47     10.24 o 
  -8   5   1      736.37      758.87     15.13 o 
  -7   5   1       92.91      106.01     10.56 o 
  -6   5   1     1316.88     1411.14     90.48 o 
  -5   5   1      227.58      275.83      8.00 o 
  -4   5   1     5057.04     4806.60     28.08 o 
  -3   5   1      257.81      339.11      7.82 o 
  -2   5   1     2604.13     2392.79     93.64 o 
  -1   5   1     1807.06     1892.15     13.85 o 
   0   5   1       26.63       22.52      3.71 o 
   1   5   1     2427.14     2102.60     22.55 o 
   2   5   1     1481.75     1548.17     59.90 o 
   3   5   1     2027.15     2556.12     22.68 o 
   4   5   1     1906.17     2229.20     65.16 o 
   5   5   1        7.21        6.67      5.59 o 
   6   5   1      484.44      520.51     12.48 o 
   7   5   1       13.40       15.75      7.27 o 
   8   5   1      138.76      154.14      6.46 o 
   9   5   1      221.37      185.41     10.37 o 
  10   5   1      362.31      361.24     11.03 o 
  11   5   1       22.29       31.02      4.45 o 
  12   5   1       44.12       44.23      4.49 o 
  13   5   1        3.10        4.33      3.63 o 
 -12   6   1       11.36        8.03      4.28 o 
 -11   6   1       58.12       66.36      9.52 o 
 -10   6   1       76.11       79.12      7.08 o 
  -9   6   1        0.03        4.76      6.03 o 
  -8   6   1        1.71       -4.95      6.06 o 
  -7   6   1       87.04       72.56      7.45 o 
  -6   6   1      268.65      230.61     15.02 o 
  -5   6   1      145.43      148.81      7.50 o 
  -4   6   1     2502.25     2655.05     75.48 o 
  -3   6   1     1040.46     1071.90     14.82 o 
  -2   6   1       94.25       57.38      7.42 o 
  -1   6   1     1526.19     1600.11     22.11 o 
   0   6   1      179.81      192.37      6.19 o 
   1   6   1      110.68       66.90      7.44 o 
   2   6   1    12267.46    12432.12     73.74 o 
   3   6   1       94.62      141.14      6.73 o 
   4   6   1     4999.89     5258.27    336.25 o 
   5   6   1       65.12       66.73      6.05 o 
   6   6   1      130.50       91.81     12.03 o 
   7   6   1      136.54       98.56      6.50 o 
   8   6   1       77.18       53.05      7.00 o 
   9   6   1       29.39       23.94      6.69 o 
  10   6   1       23.32       22.47      6.73 o 
  11   6   1       21.82       25.93      5.22 o 
  12   6   1       76.97       80.32      4.85 o 
 -12   7   1      169.28      185.68      8.27 o 
 -11   7   1       18.25       15.89      5.82 o 
 -10   7   1       64.37       80.35      6.89 o 
  -9   7   1      433.60      389.55     11.67 o 
  -8   7   1      188.46      189.03      9.40 o 
  -7   7   1     1333.56     1312.77     19.75 o 
  -6   7   1      902.50      930.09     13.65 o 
  -5   7   1      474.59      470.26     11.82 o 
  -4   7   1       21.96       13.77      4.35 o 
  -3   7   1       14.38       23.71      5.77 o 
  -2   7   1      356.55      322.52      9.34 o 
  -1   7   1       31.24       20.11      5.20 o 
   0   7   1       25.80       16.65      4.43 o 
   1   7   1        3.01        4.91      4.68 o 
   2   7   1     1852.33     1960.99     19.71 o 
   3   7   1      189.29      168.71      9.97 o 
   4   7   1       16.68       16.38      5.59 o 
   5   7   1       43.05       22.92      7.07 o 
   6   7   1      524.72      542.61      9.33 o 
   7   7   1       24.18       15.29      5.77 o 
   8   7   1       90.39       89.30      7.69 o 
   9   7   1      278.52      236.47      9.74 o 
  10   7   1      138.23      134.29      7.41 o 
  11   7   1        1.38        0.37      4.23 o 
  12   7   1      112.48      105.64      9.97 o 
 -11   8   1       89.00       92.98      5.12 o 
 -10   8   1        7.28        8.58      4.84 o 
  -9   8   1       74.67       68.38      6.93 o 
  -8   8   1       30.67       29.56      6.60 o 
  -7   8   1        1.82       -2.15      5.10 o 
  -6   8   1       60.32       67.35      5.70 o 
  -5   8   1      112.08      101.67      5.33 o 
  -4   8   1        8.72        6.65      7.06 o 
  -3   8   1     1268.59     1238.30     14.57 o 
  -2   8   1        0.29       -2.26      4.68 o 
  -1   8   1     1300.50     1246.50     44.68 o 
   0   8   1     1887.22     1819.61     30.45 o 
   1   8   1      964.58     1056.70     57.45 o 
   2   8   1       48.10       47.69      6.45 o 
   3   8   1     2600.30     2743.24     25.20 o 
   4   8   1        1.91       11.42      5.31 o 
   5   8   1       51.87       49.36      4.93 o 
   6   8   1      239.53      225.58      7.81 o 
   7   8   1      150.59      101.05     12.71 o 
   8   8   1       82.73       75.20      6.96 o 
   9   8   1        0.37        1.79      5.59 o 
  10   8   1        0.31        5.22      4.36 o 
  11   8   1       11.80       14.79      3.65 o 
 -11   9   1       15.64       17.40      2.69 o 
 -10   9   1       25.30       32.82      6.11 o 
  -9   9   1      121.27      109.68      6.48 o 
  -8   9   1       12.09       10.29      5.72 o 
  -7   9   1      659.64      596.83     19.62 o 
  -6   9   1        9.10        8.62      4.42 o 
  -5   9   1      358.48      330.66     10.43 o 
  -4   9   1       12.85       15.54      5.77 o 
  -3   9   1       52.30       56.33      4.77 o 
  -2   9   1      455.84      437.22      8.48 o 
  -1   9   1       46.01       53.28      7.22 o 
   0   9   1       64.10       74.04      6.84 o 
   1   9   1       91.34      107.96      6.21 o 
   2   9   1       26.07       17.33      4.60 o 
   3   9   1        6.60        5.43      4.32 o 
   4   9   1       24.93       22.61      4.95 o 
   5   9   1      335.52      361.66     14.95 o 
   6   9   1       41.24       36.94      6.16 o 
   7   9   1      351.48      331.75     15.29 o 
   8   9   1       80.23       67.12      6.69 o 
   9   9   1      201.10      193.56      7.44 o 
  10   9   1        2.64        4.67      3.56 o 
  11   9   1       24.12       31.09      4.27 o 
 -10  10   1        0.19       -1.10      2.74 o 
  -9  10   1        8.47       11.88      4.08 o 
  -8  10   1        4.44        6.44      4.72 o 
  -7  10   1        7.00       12.89      5.43 o 
  -6  10   1        2.76       -0.34      4.26 o 
  -5  10   1      391.87      350.65     10.80 o 
  -4  10   1        2.01        3.09      5.43 o 
  -3  10   1      422.93      425.99     11.72 o 
  -2  10   1       26.71       29.55      5.86 o 
  -1  10   1     1333.37     1283.41     15.50 o 
   0  10   1       22.13       18.71      4.84 o 
   1  10   1      380.41      432.43     15.24 o 
   2  10   1        8.87       14.58      9.52 o 
   3  10   1      471.11      543.35     13.23 o 
   4  10   1       36.55       35.43      5.15 o 
   5  10   1      401.39      363.56     10.82 o 
   6  10   1        0.73       -4.27      5.10 o 
   7  10   1        1.87        5.58      7.27 o 
   8  10   1        8.03        4.42      4.56 o 
   9  10   1       15.85       16.36      3.94 o 
  10  10   1        0.06       -1.56      3.99 o 
  -9  11   1       82.58       73.95      4.54 o 
  -8  11   1       41.87       44.57      4.28 o 
  -7  11   1       32.47       31.48      5.04 o 
  -6  11   1       21.33       18.23      4.16 o 
  -5  11   1      173.03      148.13      7.57 o 
  -4  11   1      159.81      155.16      7.87 o 
  -3  11   1       54.89       46.46      6.24 o 
  -2  11   1       20.69       17.60      5.23 o 
  -1  11   1       21.63       27.59      5.70 o 
   0  11   1       23.23       28.85      5.16 o 
   1  11   1        3.49        4.55      5.14 o 
   2  11   1       70.07       68.46      6.92 o 
   3  11   1        3.88        4.22      6.26 o 
   4  11   1       15.32       17.25      4.76 o 
   5  11   1       39.12       43.23      5.49 o 
   6  11   1       22.06       12.68      5.03 o 
   7  11   1       18.76       29.16      5.00 o 
   8  11   1        4.62        4.37      3.52 o 
  -7  12   1       10.21        7.73      4.64 o 
  -6  12   1       38.12       51.00      5.40 o 
  -5  12   1       17.78       22.87      6.27 o 
  -4  12   1       38.97       34.80      5.33 o 
  -3  12   1       61.31       55.66      5.00 o 
  -2  12   1       97.00      101.60      8.17 o 
  -1  12   1       47.60       54.29      6.19 o 
   0  12   1      269.61      343.08     15.56 o 
   1  12   1       67.33       73.19      8.48 o 
   2  12   1       76.28       86.03      9.52 o 
   3  12   1       61.66       45.71      5.00 o 
   4  12   1      136.21      136.32      6.82 o 
   5  12   1       93.79       89.30      7.53 o 
   6  12   1       21.76       23.99      4.25 o 
   7  12   1        0.27       -3.09      3.21 o 
  -6  13   1        4.45        5.68      3.54 o 
  -5  13   1       31.28       31.99      5.40 o 
  -4  13   1        2.28        2.00      5.37 o 
  -3  13   1        0.41        1.18      4.16 o 
  -2  13   1       64.94       69.52      4.33 o 
  -1  13   1        4.15        2.88      4.68 o 
   0  13   1        0.49       -5.24      8.33 o 
   1  13   1       13.53       10.92      6.64 o 
   2  13   1       41.41       38.64      4.97 o 
   3  13   1        7.88        9.55      4.16 o 
   4  13   1       11.51       14.24      3.73 o 
   5  13   1       18.27        6.62      4.29 o 
  -3  14   1        1.76        0.93      3.72 o 
  -2  14   1      117.16      127.94      6.68 o 
  -1  14   1        0.35       -2.12      4.63 o 
   0  14   1       93.74      115.21      4.86 o 
   1  14   1        0.17       -2.55      3.33 o 
   2  14   1      106.53       96.91     13.03 o 
 -14   0   2      376.18      405.73     12.25 o 
 -12   0   2     1690.46     1911.88    158.63 o 
 -10   0   2      173.23      147.39      6.72 o 
  -8   0   2      666.40      665.67     16.34 o 
  -6   0   2       19.91        4.91      3.80 o 
  -4   0   2        6.40      165.19     86.90 o 
  -2   0   2    29939.80    32402.93    176.78 o 
   2   0   2    36109.06    35366.89    202.89 o 
   4   0   2      189.74      243.10      8.71 o 
   6   0   2    11413.83    12100.62    212.35 o 
   8   0   2       78.36       87.15      6.26 o 
  10   0   2       47.21       45.62      5.21 o 
  12   0   2        9.22        8.16      4.80 o 
  14   0   2       23.70       11.54      5.69 o 
 -14   1   2       20.63       27.69      5.25 o 
 -13   1   2      121.33      119.32      6.88 o 
 -12   1   2      213.15      171.16      8.19 o 
 -11   1   2       20.91       33.24      4.93 o 
 -10   1   2     1318.51     1192.86     13.03 o 
  -9   1   2      141.58      164.56      4.55 o 
  -8   1   2     2032.59     1847.21     26.18 o 
  -7   1   2      241.24      269.26     15.22 o 
  -6   1   2     3274.28     3326.76     21.34 o 
  -5   1   2      525.60      408.52      7.65 o 
  -4   1   2        1.64        2.40      1.58 o 
  -3   1   2     3798.18     4477.62     77.58 o 
  -2   1   2     5127.32     5923.93     20.06 o 
  -1   1   2     1405.62     1246.13     13.76 o 
   0   1   2        0.77        1.27      1.05 o 
   1   1   2      206.27      144.80      3.50 o 
   2   1   2       15.48        8.73      1.66 o 
   3   1   2      382.77      450.45      6.54 o 
   4   1   2     1588.77     1279.63     12.95 o 
   5   1   2      395.02      496.13      6.19 o 
   6   1   2     2244.51     2399.09     17.28 o 
   7   1   2       28.78       31.39      4.12 o 
   8   1   2     1933.70     1983.24     80.31 o 
   9   1   2        4.66        2.43      3.58 o 
  10   1   2       96.59      103.45      4.61 o 
  11   1   2        6.20        5.77      3.15 o 
  12   1   2        1.31        2.20      3.72 o 
  13   1   2        6.94        5.81      3.75 o 
  14   1   2        3.13        5.36      5.22 o 
 -14   2   2      155.72      162.27      8.92 o 
 -13   2   2       73.42       61.66      6.07 o 
 -12   2   2       62.38       47.66      8.66 o 
 -11   2   2      264.68      231.52      6.69 o 
 -10   2   2       13.41       17.17      4.10 o 
  -9   2   2      222.01      233.78      4.85 o 
  -8   2   2        4.93        1.55      4.07 o 
  -7   2   2      258.30      263.02      8.20 o 
  -6   2   2      710.79      568.82     15.14 o 
  -5   2   2      959.24     1026.89     17.90 o 
  -4   2   2      986.55     1228.96     37.73 o 
  -3   2   2      719.55      881.96     20.16 o 
  -2   2   2      230.82      383.13      4.75 o 
  -1   2   2    23594.17    22890.04    222.74 o 
   0   2   2    10258.17    10970.93     44.00 o 
   1   2   2     8325.95     8112.74     53.39 o 
   2   2   2    24776.52    24443.62    374.64 o 
   3   2   2     6162.57     5713.09     13.78 o 
   4   2   2      422.24      393.80     13.10 o 
   5   2   2     7055.18     7504.01     87.23 o 
   6   2   2     1112.35     1187.40     26.01 o 
   7   2   2        3.26       -0.99      4.81 o 
   8   2   2      345.31      389.32     17.73 o 
   9   2   2       20.23       15.54      3.73 o 
  10   2   2       34.60       40.56      3.91 o 
  11   2   2       95.84       97.93      5.02 o 
  12   2   2       73.13       77.52      4.75 o 
  13   2   2       10.80        5.45      4.48 o 
 -13   3   2       82.53      101.82      8.57 o 
 -12   3   2       11.34        9.07     15.06 o 
 -11   3   2      525.55      610.09     13.92 o 
 -10   3   2      926.10     1054.93     12.49 o 
  -9   3   2     1328.10     1456.39     14.71 o 
  -8   3   2     1305.57     1241.03     22.46 o 
  -7   3   2     2250.17     2215.67     22.94 o 
  -6   3   2     1852.54     1859.91     19.86 o 
  -5   3   2     1675.46     1909.90     23.97 o 
  -4   3   2     5784.31     5594.63     30.15 o 
  -3   3   2     1941.28     1787.57     11.00 o 
  -2   3   2      197.15      210.13      6.47 o 
  -1   3   2     7140.53     6743.06     42.19 o 
   0   3   2    27548.86    27005.36    172.60 o 
   1   3   2    53899.66    49266.33    243.48 o 
   2   3   2     7412.24     8379.71     30.93 o 
   3   3   2     2535.58     2703.28     47.55 o 
   4   3   2        1.13        7.81      3.46 o 
   5   3   2     3916.65     4140.76    127.05 o 
   6   3   2      104.95       54.89      9.55 o 
   7   3   2      713.08      561.56     11.99 o 
   8   3   2      191.13      197.61      8.39 o 
   9   3   2      143.90      144.63      6.68 o 
  10   3   2        0.21       -3.65      4.58 o 
  11   3   2       70.90       53.68      4.41 o 
  12   3   2        2.75        0.68      4.07 o 
  13   3   2       11.74        4.71      2.99 o 
 -13   4   2       54.59       45.87      5.21 o 
 -12   4   2        9.03        5.88      4.59 o 
 -11   4   2      141.33      129.11      8.05 o 
 -10   4   2       16.32       23.79      5.64 o 
  -9   4   2      476.20      429.87      8.62 o 
  -8   4   2       13.49       12.94      6.86 o 
  -7   4   2       79.51       65.45      7.17 o 
  -6   4   2       33.58       32.18      6.07 o 
  -5   4   2        6.02        6.70      3.65 o 
  -4   4   2       21.96       21.06      3.99 o 
  -3   4   2     5127.71     4959.86     79.27 o 
  -2   4   2        5.09       -0.09      3.37 o 
  -1   4   2     2466.52     2528.31     31.23 o 
   0   4   2      715.91      569.70      7.29 o 
   1   4   2      722.71      730.18      5.56 o 
   2   4   2     2065.51     2038.31     15.26 o 
   3   4   2    13955.48    14699.12    314.22 o 
   4   4   2      682.41      831.70     13.23 o 
   5   4   2      965.85      944.88     21.32 o 
   6   4   2      295.42      290.87     14.32 o 
   7   4   2       78.80       73.96     11.15 o 
   8   4   2       74.13       64.79      4.97 o 
   9   4   2       20.68       16.61      4.89 o 
  10   4   2      200.03      187.79      7.28 o 
  11   4   2       30.82       31.18      4.69 o 
  12   4   2       37.16       29.63      3.92 o 
  13   4   2       21.93       18.83      3.55 o 
 -13   5   2       27.70       44.07      5.53 o 
 -12   5   2       68.25       52.47      4.91 o 
 -11   5   2      586.36      605.14     13.00 o 
 -10   5   2       17.50        8.14      6.46 o 
  -9   5   2      936.05      933.72     17.11 o 
  -8   5   2       54.20       41.67      5.36 o 
  -7   5   2     1767.82     1635.15     33.13 o 
  -6   5   2       93.59       98.42      7.60 o 
  -5   5   2     2554.78     2645.51     17.57 o 
  -4   5   2       17.50       17.67      4.89 o 
  -3   5   2     3008.33     2865.03     21.05 o 
  -2   5   2      969.54      962.55     12.31 o 
  -1   5   2       23.51       28.37      2.65 o 
   0   5   2      175.73      144.47      4.40 o 
   1   5   2      218.96      195.16      8.21 o 
   2   5   2     6506.41     7348.66     63.92 o 
   3   5   2      159.30      170.53      6.89 o 
   4   5   2      607.31      701.34     59.27 o 
   5   5   2       41.88       30.30      9.60 o 
   6   5   2        7.35       15.10      9.16 o 
   7   5   2      266.18      265.78     18.11 o 
   8   5   2        6.63        2.21      5.28 o 
   9   5   2        3.76       13.35      4.79 o 
  10   5   2       14.72       16.02      5.76 o 
  11   5   2       55.47       44.48      4.45 o 
  12   5   2       26.13       25.96      3.34 o 
 -13   6   2      114.66      136.13      5.44 o 
 -12   6   2       83.44       79.23      6.66 o 
 -11   6   2       80.70       87.72      6.97 o 
 -10   6   2       13.49       19.82      6.04 o 
  -9   6   2      261.32      233.20     17.16 o 
  -8   6   2      150.45      162.42      9.25 o 
  -7   6   2       35.79       30.57      5.54 o 
  -6   6   2      525.23      467.84     18.03 o 
  -5   6   2       49.67       44.95      5.48 o 
  -4   6   2       17.29       66.53     37.95 o 
  -3   6   2     4736.87     4370.97    103.36 o 
  -2   6   2      624.08      565.59     11.53 o 
  -1   6   2     2966.22     2988.14     22.07 o 
   0   6   2      988.26     1084.77     26.77 o 
   1   6   2     3191.56     3346.42     27.84 o 
   2   6   2     1005.00     1160.01     14.73 o 
   3   6   2       98.67      107.69      6.66 o 
   4   6   2        4.21        3.28      4.96 o 
   5   6   2     1033.86     1120.86     26.41 o 
   6   6   2       16.96       17.00      8.52 o 
   7   6   2      123.81      118.07      5.86 o 
   8   6   2      325.76      340.70     11.78 o 
   9   6   2       26.89       19.43      6.20 o 
  10   6   2        1.61        5.87      5.63 o 
  11   6   2       52.18       59.33      4.87 o 
  12   6   2        4.19        4.27      3.57 o 
 -12   7   2       47.59       44.71      5.26 o 
 -11   7   2      173.56      167.92      7.14 o 
 -10   7   2       21.87       16.05      5.72 o 
  -9   7   2      104.09       90.52      8.06 o 
  -8   7   2      920.97      816.03     16.00 o 
  -7   7   2      533.54      520.81     24.80 o 
  -6   7   2      520.14      475.87     14.11 o 
  -5   7   2      313.70      360.30     24.73 o 
  -4   7   2      203.08      163.56     10.54 o 
  -3   7   2      318.17      373.31     10.15 o 
  -2   7   2       26.31       37.60      5.85 o 
  -1   7   2     1020.19     1049.77     14.70 o 
   0   7   2        0.06        1.39      4.36 o 
   1   7   2        2.22        7.30      4.53 o 
   2   7   2     1141.67     1216.25     23.24 o 
   3   7   2      848.28      792.26     18.33 o 
   4   7   2      735.97      629.15     20.10 o 
   5   7   2       16.11       18.13      9.50 o 
   6   7   2      147.49      129.95      6.06 o 
   7   7   2      369.16      408.56     13.70 o 
   8   7   2       47.48       35.18      6.92 o 
   9   7   2      164.90      178.14      8.73 o 
  10   7   2       76.74       70.10      6.03 o 
  11   7   2       65.50       82.25      4.01 o 
  12   7   2        2.29        6.46      4.54 o 
 -11   8   2       38.50       48.24      4.45 o 
 -10   8   2       25.38       28.98      5.36 o 
  -9   8   2       65.56       58.76      6.56 o 
  -8   8   2       41.93       46.29      6.80 o 
  -7   8   2      157.04      134.29      6.78 o 
  -6   8   2       19.30       16.30      4.78 o 
  -5   8   2      139.20      134.65      8.60 o 
  -4   8   2       48.67       44.97      6.39 o 
  -3   8   2      194.53      177.65      7.13 o 
  -2   8   2     1468.45     1494.82     84.35 o 
  -1   8   2       31.26       10.08      8.85 o 
   0   8   2     1493.82     1377.05     26.82 o 
   1   8   2      725.57      789.78     29.96 o 
   2   8   2      906.04      790.08     35.21 o 
   3   8   2       50.97       40.60      6.61 o 
   4   8   2      656.84      677.77     11.48 o 
   5   8   2       19.45        8.17      4.54 o 
   6   8   2        3.90        7.55      5.20 o 
   7   8   2       43.47       38.21      6.39 o 
   8   8   2       25.07       20.70      6.22 o 
   9   8   2        2.26        2.64      5.17 o 
  10   8   2        0.04        2.70      4.30 o 
  11   8   2        2.58        5.71      3.41 o 
 -11   9   2       24.24       28.46      2.91 o 
 -10   9   2       21.01       25.47      4.33 o 
  -9   9   2        0.02        1.59      4.80 o 
  -8   9   2      561.48      558.03     21.23 o 
  -7   9   2        3.18        8.10      4.75 o 
  -6   9   2     1144.20     1085.92     23.51 o 
  -5   9   2      108.75       71.78      5.70 o 
  -4   9   2      819.09      815.98     15.58 o 
  -3   9   2      490.21      430.54      7.41 o 
  -2   9   2       36.06       22.36      4.19 o 
  -1   9   2      166.24      144.73      8.95 o 
   0   9   2      113.87      118.80      6.39 o 
   1   9   2       90.50      110.02      6.09 o 
   2   9   2       98.31       96.91      6.32 o 
   3   9   2      388.49      357.22     12.46 o 
   4   9   2      142.61      144.41      6.93 o 
   5   9   2       38.15       32.90      4.62 o 
   6   9   2       20.22       22.22      5.01 o 
   7   9   2       48.39       55.79      6.24 o 
   8   9   2       65.27       70.39      6.45 o 
   9   9   2        0.08       -2.51      4.77 o 
  10   9   2       40.58       39.22      3.87 o 
 -10  10   2       67.66       73.42      5.17 o 
  -9  10   2        1.18       -3.77      3.95 o 
  -8  10   2       19.11       22.15      5.25 o 
  -7  10   2        5.16       -1.59      4.29 o 
  -6  10   2        1.71        3.45      4.42 o 
  -5  10   2        6.14       12.49      4.45 o 
  -4  10   2       91.75       95.52      7.09 o 
  -3  10   2       10.24       13.72      5.39 o 
  -2  10   2      609.68      649.99     18.95 o 
  -1  10   2       56.75       57.42      5.59 o 
   0  10   2      340.17      360.08      9.04 o 
   1  10   2       40.89       46.23      6.89 o 
   2  10   2      130.49      134.85     10.67 o 
   3  10   2       53.50       47.60      7.06 o 
   4  10   2      319.60      342.25      8.73 o 
   5  10   2       65.70       55.61      5.48 o 
   6  10   2      132.20      137.92      8.98 o 
   7  10   2       26.81       15.32      4.90 o 
   8  10   2        8.27        3.04      4.57 o 
   9  10   2        1.02       -2.88      3.52 o 
  10  10   2        6.46        4.61      3.86 o 
  -9  11   2        1.51        1.83      3.71 o 
  -8  11   2       96.36      102.46     12.73 o 
  -7  11   2       80.47       80.21      8.75 o 
  -6  11   2       99.52      108.36     18.48 o 
  -5  11   2       66.29       55.35      5.88 o 
  -4  11   2      343.54      318.87     11.52 o 
  -3  11   2       70.88       84.56      7.19 o 
  -2  11   2       29.93       30.56      5.69 o 
  -1  11   2       46.77       63.32     15.58 o 
   0  11   2        4.25        6.73      5.03 o 
   1  11   2       14.10        7.63      5.77 o 
   2  11   2       41.14       46.17      8.11 o 
   3  11   2       11.86       11.59      6.43 o 
   4  11   2        7.69        6.94      4.35 o 
   5  11   2        0.46        9.78      4.74 o 
   6  11   2      356.35      350.89      9.45 o 
   7  11   2        7.95        9.90      4.23 o 
   8  11   2        0.91        4.72      3.43 o 
  -7  12   2        2.02        3.84      4.74 o 
  -6  12   2        0.02       -2.83      5.66 o 
  -5  12   2       21.36       27.65      6.10 o 
  -4  12   2       63.49       68.80      5.22 o 
  -3  12   2       13.03       13.60      3.93 o 
  -2  12   2      192.63      192.47      8.10 o 
  -1  12   2       95.02      117.79      7.29 o 
   0  12   2      175.46      216.83      8.39 o 
   1  12   2      132.91      183.52     11.85 o 
   2  12   2       10.63       14.65      5.89 o 
   3  12   2       23.49       28.33      4.74 o 
   4  12   2       51.16       54.40      4.72 o 
   5  12   2        5.75        1.72      3.92 o 
   6  12   2       15.15       10.20      3.95 o 
   7  12   2       22.93       26.84      5.53 o 
  -6  13   2        0.92        2.75      3.51 o 
  -5  13   2        9.10        2.88      4.87 o 
  -4  13   2       74.29       87.86      7.48 o 
  -3  13   2       45.09       61.72      4.95 o 
  -2  13   2        7.27        4.93      3.67 o 
  -1  13   2       24.94       26.28      5.84 o 
   0  13   2        7.94       10.40      6.59 o 
   1  13   2        0.86        4.29      6.42 o 
   2  13   2        1.38       -0.47      4.14 o 
   3  13   2       25.73       21.40      4.31 o 
   4  13   2        0.25        2.69      3.45 o 
   5  13   2       20.28        9.93      4.37 o 
  -3  14   2        7.01        5.66      3.92 o 
  -2  14   2        2.63       13.55      4.63 o 
  -1  14   2      102.27      111.82     16.10 o 
   0  14   2        3.65       -2.76      2.76 o 
   1  14   2       18.08       15.84      3.22 o 
   2  14   2        1.82       13.04      4.41 o 
 -13   0   3      174.43      205.48     13.14 o 
 -11   0   3      321.01      309.49     14.62 o 
  -9   0   3      450.32      526.23      9.11 o 
  -7   0   3      602.99      607.58     13.84 o 
  -5   0   3      519.25      669.16      8.53 o 
  -3   0   3     9542.14    12480.10     34.63 o 
  -1   0   3    14453.89    17889.99    621.30 o 
   1   0   3    55832.79    56438.05    267.34 o 
   3   0   3     3174.41     3214.76     22.80 o 
   5   0   3      911.19     1014.41     37.93 o 
   7   0   3      980.36      997.86     22.85 o 
   9   0   3       47.96       58.08      5.38 o 
  11   0   3        2.85        8.40      5.25 o 
  13   0   3       71.70       74.55      6.68 o 
 -14   1   3        0.02       -1.52      4.92 o 
 -13   1   3       15.84       13.32      4.79 o 
 -12   1   3       45.21       39.96      5.97 o 
 -11   1   3      132.49      182.90     11.97 o 
 -10   1   3       66.99       61.33      4.82 o 
  -9   1   3     1994.25     2036.58     20.02 o 
  -8   1   3       63.47       72.37      5.61 o 
  -7   1   3     1675.64     2011.77     32.56 o 
  -6   1   3      247.71      260.31      5.60 o 
  -5   1   3     2813.14     3011.90     18.09 o 
  -4   1   3      475.97      578.72     16.78 o 
  -3   1   3     4276.70     4831.05     28.15 o 
  -2   1   3     4086.65     5079.91     48.67 o 
  -1   1   3       54.68       41.94      1.65 o 
   0   1   3       14.60        2.72      2.43 o 
   1   1   3      360.47      465.43      7.03 o 
   2   1   3     8263.38     8635.80     46.11 o 
   3   1   3      884.53      983.35     18.14 o 
   4   1   3      129.40      173.43      3.92 o 
   5   1   3     1156.24     1223.82     11.55 o 
   6   1   3     2706.61     2943.77     22.67 o 
   7   1   3      602.12      531.15     14.19 o 
   8   1   3      152.73      155.52      7.64 o 
   9   1   3      431.53      405.86      6.87 o 
  10   1   3       15.63        7.95      3.53 o 
  11   1   3        0.92       -0.33      3.41 o 
  12   1   3        0.10        0.55      3.60 o 
  13   1   3        0.39       -1.65      3.64 o 
 -14   2   3       80.41       67.82      8.95 o 
 -13   2   3      325.32      323.51      7.92 o 
 -12   2   3        1.54       -0.32      5.73 o 
 -11   2   3       91.23       91.97      5.24 o 
 -10   2   3      728.02      601.03      8.78 o 
  -9   2   3       48.17       39.18      3.68 o 
  -8   2   3       50.23       42.61      4.24 o 
  -7   2   3       33.08       34.05      5.70 o 
  -6   2   3        0.02       14.37      5.30 o 
  -5   2   3       87.10       81.05      6.17 o 
  -4   2   3     3883.24     3707.62     24.77 o 
  -3   2   3      118.29      161.85      5.69 o 
  -2   2   3    10405.91    10336.21     19.08 o 
  -1   2   3      121.19      112.78      1.93 o 
   0   2   3     1026.09     1665.97      9.53 o 
   1   2   3    17697.30    17924.46     44.85 o 
   2   2   3      228.02      181.66      8.49 o 
   3   2   3     4585.68     4607.40     26.07 o 
   4   2   3     2072.13     2121.39     84.44 o 
   5   2   3        0.70        6.77      4.38 o 
   6   2   3      380.12      442.44      9.62 o 
   7   2   3      900.39      897.15     22.96 o 
   8   2   3        4.83       10.22      5.31 o 
   9   2   3       40.70       33.00      4.08 o 
  10   2   3        5.29        0.28      3.52 o 
  11   2   3      239.74      238.71      6.40 o 
  12   2   3       39.63       40.81      4.33 o 
  13   2   3       48.66       46.17      4.66 o 
 -14   3   3       26.70       14.50      6.00 o 
 -13   3   3       41.90       35.81      4.87 o 
 -12   3   3       37.31       53.57      6.01 o 
 -11   3   3      150.23      174.53      7.53 o 
 -10   3   3       71.62       64.45      4.69 o 
  -9   3   3      927.85      925.62     16.65 o 
  -8   3   3      591.16      544.35     10.76 o 
  -7   3   3      555.92      579.11     12.59 o 
  -6   3   3      866.68      900.16     34.40 o 
  -5   3   3     3871.71     3968.53     20.43 o 
  -4   3   3     3907.19     4358.35     21.37 o 
  -3   3   3     2349.52     2616.41     24.56 o 
  -2   3   3     7361.35     6783.77     20.91 o 
  -1   3   3       32.31       14.32      1.94 o 
   0   3   3      128.10      150.61      3.47 o 
   1   3   3      104.55      177.31      5.19 o 
   2   3   3      250.57      311.49      6.40 o 
   3   3   3     1009.96      970.65     10.17 o 
   4   3   3     4354.65     4245.00    130.65 o 
   5   3   3      851.79      665.37     17.20 o 
   6   3   3      232.35      207.20     17.73 o 
   7   3   3       10.53       21.94      5.17 o 
   8   3   3       75.25       61.63      4.89 o 
   9   3   3      483.20      487.26     10.05 o 
  10   3   3       56.59       29.13      4.82 o 
  11   3   3       18.47       20.26      3.93 o 
  12   3   3        2.46        1.81      3.93 o 
  13   3   3       15.67       18.14      4.13 o 
 -13   4   3       19.37       28.47      5.07 o 
 -12   4   3       16.97       14.42      4.55 o 
 -11   4   3       59.32       73.06      6.27 o 
 -10   4   3      338.46      352.72     10.00 o 
  -9   4   3      391.29      332.96      9.35 o 
  -8   4   3       11.16        9.25      7.01 o 
  -7   4   3       27.34       26.76      6.28 o 
  -6   4   3      373.70      359.94     11.03 o 
  -5   4   3      258.33      188.68      5.60 o 
  -4   4   3     1407.28     1389.33     11.58 o 
  -3   4   3      812.45      585.20      7.56 o 
  -2   4   3      872.75      801.70      9.56 o 
  -1   4   3       36.36       45.71      2.44 o 
   0   4   3      538.76      465.97      7.08 o 
   1   4   3      821.54      669.32      8.97 o 
   2   4   3    10210.51     9670.83    207.13 o 
   3   4   3       37.16       35.53      4.76 o 
   4   4   3     7373.85     7483.20    187.12 o 
   5   4   3        0.67        7.38      8.65 o 
   6   4   3       60.49       43.77      9.61 o 
   7   4   3      117.94      100.98      7.14 o 
   8   4   3        2.88       -1.04      4.04 o 
   9   4   3        9.57        6.86      4.85 o 
  10   4   3       14.02       13.00      4.63 o 
  11   4   3      105.84       97.89      5.43 o 
  12   4   3       22.65       13.00      3.43 o 
  13   4   3        0.60       -1.51      6.76 o 
 -13   5   3       71.90       65.17      5.90 o 
 -12   5   3       48.15       46.01      4.88 o 
 -11   5   3        5.73        3.61      5.32 o 
 -10   5   3      592.63      595.98     13.91 o 
  -9   5   3        0.16       -1.54      6.65 o 
  -8   5   3     1259.32     1153.49     13.15 o 
  -7   5   3       22.00       26.78      6.65 o 
  -6   5   3     1516.58     1348.64     23.18 o 
  -5   5   3      146.08      171.95      7.62 o 
  -4   5   3     4489.97     4333.62     62.43 o 
  -3   5   3      417.13      352.91      8.96 o 
  -2   5   3      267.87      314.96      5.92 o 
  -1   5   3      667.95      511.17     17.69 o 
   0   5   3        1.58        5.04      4.33 o 
   1   5   3      178.10      226.30      8.62 o 
   2   5   3      904.10      878.09     17.42 o 
   3   5   3     3612.34     4093.15     82.96 o 
   4   5   3       76.67       64.05      5.00 o 
   5   5   3     1289.27     1480.66     28.06 o 
   6   5   3        4.35       11.77      8.82 o 
   7   5   3       77.77      123.63      9.70 o 
   8   5   3      644.99      662.81     13.10 o 
   9   5   3       39.91       37.31      5.30 o 
  10   5   3       84.49       90.54      6.77 o 
  11   5   3       63.45       90.40      5.14 o 
  12   5   3       22.96       20.85      2.99 o 
  13   5   3        1.51        0.03      3.28 o 
 -13   6   3        0.03        1.75      3.48 o 
 -12   6   3       25.43       24.21      4.77 o 
 -11   6   3      171.39      194.14      8.18 o 
 -10   6   3      559.62      631.63     31.34 o 
  -9   6   3        0.85       -2.67      6.36 o 
  -8   6   3      588.48      655.15     14.61 o 
  -7   6   3       14.73       14.18      5.30 o 
  -6   6   3       88.85       70.15      7.21 o 
  -5   6   3        0.30        6.59      4.38 o 
  -4   6   3       32.28       21.39      4.13 o 
  -3   6   3      518.25      464.27     10.66 o 
  -2   6   3     1350.71     1313.19     15.58 o 
  -1   6   3       30.75       16.38      4.87 o 
   0   6   3     2455.17     2525.16    145.36 o 
   1   6   3      191.30      200.09      6.99 o 
   2   6   3    11395.86    11518.23    255.92 o 
   3   6   3     3278.71     3398.72     25.04 o 
   4   6   3      124.07      165.61      7.41 o 
   5   6   3      261.49      245.80     15.64 o 
   6   6   3       65.88       65.20     11.75 o 
   7   6   3       46.11       40.27      5.59 o 
   8   6   3        8.17        5.27      6.14 o 
   9   6   3        9.25        5.23      5.77 o 
  10   6   3      105.12      114.27     13.45 o 
  11   6   3        3.14        0.46      3.48 o 
  12   6   3       14.63       18.08      2.92 o 
 -12   7   3       53.82       64.91      5.94 o 
 -11   7   3        8.50       10.06      4.67 o 
 -10   7   3       78.11       91.07      6.90 o 
  -9   7   3      404.45      424.37     12.00 o 
  -8   7   3      396.18      358.90     11.62 o 
  -7   7   3      277.49      300.49     10.64 o 
  -6   7   3      650.40      652.85     11.61 o 
  -5   7   3      117.12      120.10      8.08 o 
  -4   7   3        1.16       -2.69      5.56 o 
  -3   7   3       25.34       21.05      5.80 o 
  -2   7   3     1743.95     1598.43     18.46 o 
  -1   7   3        1.47        5.02      7.86 o 
   0   7   3      695.37      761.90     46.25 o 
   1   7   3      603.80      646.53     24.32 o 
   2   7   3     1888.97     1980.14     26.00 o 
   3   7   3      740.94      772.34     15.47 o 
   4   7   3      120.05      140.96     13.11 o 
   5   7   3       49.72       56.70     10.52 o 
   6   7   3       95.55       76.01      5.40 o 
   7   7   3        7.23        3.30      5.00 o 
   8   7   3       96.10       94.95      7.55 o 
   9   7   3      171.75      169.05      8.32 o 
  10   7   3      121.45      147.27      9.82 o 
  11   7   3        4.32        5.00      3.07 o 
 -12   8   3       23.54       41.34      3.43 o 
 -11   8   3       78.43       73.21      4.93 o 
 -10   8   3        0.91        0.25      4.89 o 
  -9   8   3      114.45      105.22     14.27 o 
  -8   8   3       38.96       36.50      5.17 o 
  -7   8   3        0.01       -5.26      5.26 o 
  -6   8   3       27.39       17.18      4.95 o 
  -5   8   3       55.42       61.57      4.84 o 
  -4   8   3        3.92       -2.36      9.67 o 
  -3   8   3      605.93      567.48     12.83 o 
  -2   8   3       85.18       78.84      6.77 o 
  -1   8   3     1878.02     1754.59     30.14 o 
   0   8   3      412.24      352.29     15.40 o 
   1   8   3     1339.89     1327.74     25.97 o 
   2   8   3      136.13      160.33      7.92 o 
   3   8   3      187.63      195.03      8.86 o 
   4   8   3       98.98      133.64      6.57 o 
   5   8   3       24.98       27.22      5.07 o 
   6   8   3      374.84      386.22      9.32 o 
   7   8   3      199.33      186.31      9.14 o 
   8   8   3      158.25      142.58      8.00 o 
   9   8   3        7.23       -1.42      4.80 o 
  10   8   3        0.00        1.58      4.01 o 
  11   8   3        3.69        6.93      5.42 o 
 -11   9   3        8.97        9.92      3.87 o 
 -10   9   3        0.55        0.96      4.03 o 
  -9   9   3       92.28       91.75      6.20 o 
  -8   9   3       38.37       43.82      4.87 o 
  -7   9   3      922.94      857.92     16.82 o 
  -6   9   3      192.24      181.89      7.34 o 
  -5   9   3      859.31      834.56     12.97 o 
  -4   9   3      280.29      227.65      9.28 o 
  -3   9   3      221.46      244.73      6.90 o 
  -2   9   3      712.71      768.34     19.39 o 
  -1   9   3      108.20       98.78      6.06 o 
   0   9   3        0.11       -3.87      5.46 o 
   1   9   3      147.97      158.04      6.57 o 
   2   9   3      228.56      215.01      7.59 o 
   3   9   3      335.51      350.84      7.76 o 
   4   9   3       17.93       10.46      4.48 o 
   5   9   3      725.52      725.60     10.49 o 
   6   9   3       10.10        8.77      4.20 o 
   7   9   3       75.11       72.16      6.73 o 
   8   9   3       70.08       64.71      6.16 o 
   9   9   3       19.46       22.71      4.52 o 
  10   9   3        6.84        4.73      2.90 o 
 -10  10   3        3.47        6.15      3.96 o 
  -9  10   3       31.41       36.63      4.48 o 
  -8  10   3       11.55        5.39      4.78 o 
  -7  10   3       26.27       28.41      4.48 o 
  -6  10   3        3.45        6.99      4.07 o 
  -5  10   3        5.88        6.90      4.51 o 
  -4  10   3        8.68        8.90      5.47 o 
  -3  10   3        5.39        6.40      5.49 o 
  -2  10   3        1.17        1.89      4.86 o 
  -1  10   3      439.64      428.84      9.99 o 
   0  10   3        0.06       -7.14      7.14 o 
   1  10   3       42.34       45.87      7.02 o 
   2  10   3        0.34       -0.12      6.11 o 
   3  10   3       79.24       49.39      7.18 o 
   4  10   3       22.55       18.84      4.48 o 
   5  10   3      289.11      287.19      9.64 o 
   6  10   3      106.40       89.85      7.58 o 
   7  10   3        0.06       -0.43      4.50 o 
   8  10   3       27.12       17.29      4.46 o 
   9  10   3        5.95        8.12      3.60 o 
  -9  11   3        1.49       -0.47      3.50 o 
  -8  11   3       58.45       52.34      6.54 o 
  -7  11   3      139.01      122.69      9.04 o 
  -6  11   3       40.82       31.23      7.55 o 
  -5  11   3      370.37      337.03     15.85 o 
  -4  11   3       83.52       85.35      5.52 o 
  -3  11   3      437.38      461.86     14.41 o 
  -2  11   3       15.95       29.16      5.69 o 
  -1  11   3       26.38       31.70      5.15 o 
   0  11   3       24.97       32.91      6.71 o 
   1  11   3        0.21        6.09      5.96 o 
   2  11   3       45.22       63.96      8.79 o 
   3  11   3       22.38       13.45      4.51 o 
   4  11   3       25.31       27.08      4.75 o 
   5  11   3       39.63       42.05      4.86 o 
   6  11   3        5.21        7.69      4.00 o 
   7  11   3      110.58      122.07      5.85 o 
   8  11   3        2.97        6.25      5.53 o 
  -8  12   3        0.22        2.46      2.94 o 
  -7  12   3       39.70       34.87      5.62 o 
  -6  12   3       14.68       14.08      5.86 o 
  -5  12   3        4.32        3.24      6.52 o 
  -4  12   3        0.65        5.56      3.78 o 
  -3  12   3       18.63       22.75      4.16 o 
  -2  12   3        0.11        2.87      5.20 o 
  -1  12   3      298.22      353.66     10.07 o 
   0  12   3       27.77       45.58      8.56 o 
   1  12   3      290.32      297.44     10.30 o 
   2  12   3        5.49        5.68      4.01 o 
   3  12   3       33.63       34.40      4.40 o 
   4  12   3       47.72       46.21      5.31 o 
   5  12   3       76.32       80.88      4.97 o 
   6  12   3        7.57        6.86      3.86 o 
   7  12   3        0.09        3.96      4.60 o 
  -6  13   3       16.77       22.69      3.96 o 
  -5  13   3        8.33       10.93      4.99 o 
  -4  13   3       61.40       62.51      6.85 o 
  -3  13   3       32.24       38.91      4.62 o 
  -2  13   3       38.77       45.67      4.98 o 
  -1  13   3        5.26       14.01      6.52 o 
   0  13   3       11.16        8.15      6.42 o 
   1  13   3        6.07        2.50      4.10 o 
   2  13   3        3.08        1.21      4.15 o 
   3  13   3        0.16        0.68      3.88 o 
   4  13   3       44.01       46.54      4.11 o 
   5  13   3        3.27        7.04      5.47 o 
  -3  14   3        9.14        7.59      3.92 o 
  -2  14   3       51.97       53.72      5.57 o 
  -1  14   3       39.85       33.25      5.27 o 
   0  14   3       34.07       32.85      3.64 o 
   1  14   3       24.32       23.11      4.67 o 
   2  14   3        9.99        4.74      4.10 o 
 -14   0   4      176.61      196.24     10.43 o 
 -12   0   4      572.92      515.74     12.74 o 
 -10   0   4     2544.89     2731.13     68.15 o 
  -8   0   4        0.64        5.39      4.71 o 
  -6   0   4      236.92      255.23      9.27 o 
  -4   0   4      183.44      252.02      6.23 o 
  -2   0   4     2461.37     2959.53     54.97 o 
   0   0   4     7156.49     8019.62     86.15 o 
   2   0   4       22.16        8.50      3.35 o 
   4   0   4     2237.96     3038.87     33.26 o 
   6   0   4      367.35      280.63      7.95 o 
   8   0   4        0.16       -0.90      9.09 o 
  10   0   4      250.92      283.14      7.87 o 
  12   0   4      370.28      381.21     14.07 o 
 -14   1   4        0.39       -1.83      5.03 o 
 -13   1   4        3.06        6.73      4.70 o 
 -12   1   4        0.57        1.74      4.36 o 
 -11   1   4       12.56       14.81      5.75 o 
 -10   1   4     1494.27     1375.49     15.14 o 
  -9   1   4       56.49       50.72      3.86 o 
  -8   1   4     1471.61     1595.61     27.17 o 
  -7   1   4      585.47      592.57     13.88 o 
  -6   1   4     3992.73     4461.79     90.34 o 
  -5   1   4      111.38      105.03      4.96 o 
  -4   1   4     2074.48     1949.95     21.65 o 
  -3   1   4     2713.90     2606.43     42.35 o 
  -2   1   4     2764.77     2654.56     32.15 o 
  -1   1   4     1145.71      942.09      8.42 o 
   0   1   4        0.94       15.88      3.67 o 
   1   1   4     1066.75     1162.41      8.81 o 
   2   1   4      216.23      248.00      6.08 o 
   3   1   4      171.15      115.07      3.89 o 
   4   1   4      506.01      446.76     10.96 o 
   5   1   4       32.40       39.50      3.60 o 
   6   1   4     2265.39     2204.83     17.19 o 
   7   1   4      641.07      524.05     13.66 o 
   8   1   4      965.73      996.43     15.68 o 
   9   1   4       32.45       31.41      4.54 o 
  10   1   4       45.84       40.30      3.86 o 
  11   1   4        5.60        5.93      4.12 o 
  12   1   4      101.15      107.91      6.60 o 
  13   1   4       27.32       20.01      3.94 o 
 -14   2   4       26.38       16.06      7.36 o 
 -13   2   4       76.67       70.12      5.75 o 
 -12   2   4      317.02      334.75      9.17 o 
 -11   2   4      319.88      303.19      7.74 o 
 -10   2   4        3.96        0.05      4.49 o 
  -9   2   4       42.84       68.59      4.45 o 
  -8   2   4       35.17       42.60      4.65 o 
  -7   2   4      336.84      372.67      8.42 o 
  -6   2   4      176.28      219.18      6.99 o 
  -5   2   4      313.02      372.52     11.07 o 
  -4   2   4       24.88       15.57      2.73 o 
  -3   2   4      253.31      188.71      3.65 o 
  -2   2   4       29.54       12.26      1.78 o 
  -1   2   4      768.83      823.88      5.24 o 
   0   2   4     1119.23      754.79      8.97 o 
   1   2   4      653.59      652.38      7.44 o 
   2   2   4     7216.67     6675.02    101.14 o 
   3   2   4      757.03      851.79     11.34 o 
   4   2   4      266.11      418.02      5.69 o 
   5   2   4      877.71     1008.26     14.19 o 
   6   2   4     1973.32     2109.00     35.68 o 
   7   2   4      743.74      742.93     17.82 o 
   8   2   4      661.60      636.25     30.87 o 
   9   2   4       57.91       47.46      4.96 o 
  10   2   4       64.49       56.05      4.43 o 
  11   2   4       24.85       29.17      3.91 o 
  12   2   4       73.26       58.66      4.33 o 
  13   2   4       34.12       37.96      4.45 o 
 -14   3   4        8.27       15.29      6.01 o 
 -13   3   4      185.80      219.58      6.61 o 
 -12   3   4       72.28       98.28      6.52 o 
 -11   3   4      700.89      747.57     10.79 o 
 -10   3   4       74.54       66.06      6.21 o 
  -9   3   4      141.36      135.14      4.64 o 
  -8   3   4      143.08      101.25      5.57 o 
  -7   3   4     1093.51     1185.95     36.34 o 
  -6   3   4       82.81      100.27      6.46 o 
  -5   3   4     7939.12     8573.97    165.67 o 
  -4   3   4     2743.90     2920.64     16.49 o 
  -3   3   4    11125.58    12173.47    114.28 o 
  -2   3   4      297.30      237.60      5.33 o 
  -1   3   4     2910.95     2764.45     13.11 o 
   0   3   4      265.08      347.59      5.48 o 
   1   3   4     3257.71     3504.57     28.02 o 
   2   3   4     1965.56     1918.90     31.35 o 
   3   3   4     1464.74     1658.70     14.11 o 
   4   3   4       70.22       53.02      9.15 o 
   5   3   4      438.67      466.32     15.59 o 
   6   3   4     1350.10     1266.90     23.69 o 
   7   3   4     1470.95     1299.07     39.65 o 
   8   3   4       27.53       29.18      3.84 o 
   9   3   4       52.72       67.52      5.45 o 
  10   3   4      346.29      338.24     10.32 o 
  11   3   4       83.91       91.68      4.81 o 
  12   3   4        6.05        9.95      3.88 o 
  13   3   4       16.61       14.18      4.32 o 
 -13   4   4        2.15       -2.30      9.43 o 
 -12   4   4        3.09       -2.13      5.84 o 
 -11   4   4      125.52      140.33      6.15 o 
 -10   4   4       15.50       22.78      5.49 o 
  -9   4   4      363.19      405.66      9.87 o 
  -8   4   4      100.59      101.20      7.19 o 
  -7   4   4        1.39       11.09      5.82 o 
  -6   4   4       37.92       20.59      5.55 o 
  -5   4   4      432.83      367.07      9.41 o 
  -4   4   4      253.07      251.33      6.38 o 
  -3   4   4      800.74      911.03     13.04 o 
  -2   4   4      501.98      656.80     11.29 o 
  -1   4   4     2346.57     2710.97     18.74 o 
   0   4   4      297.24      222.39      5.54 o 
   1   4   4       47.60       42.25      4.24 o 
   2   4   4     1128.75     1195.69     12.75 o 
   3   4   4     1180.06     1189.46     17.94 o 
   4   4   4      320.03      287.56      7.40 o 
   5   4   4      337.44      357.99     15.57 o 
   6   4   4        0.91        0.42      9.41 o 
   7   4   4      274.99      283.43     13.25 o 
   8   4   4      104.50      114.73      5.92 o 
   9   4   4       29.93       34.36      5.18 o 
  10   4   4       78.96       72.03      9.34 o 
  11   4   4        0.16        2.68      3.90 o 
  12   4   4        0.16       -3.65      3.65 o 
  13   4   4        6.70        3.41      3.96 o 
 -13   5   4        4.32        2.65      4.42 o 
 -12   5   4       36.69       30.57      5.50 o 
 -11   5   4      128.02      123.18      5.79 o 
 -10   5   4       39.07       36.07      5.54 o 
  -9   5   4      136.64      145.04      7.35 o 
  -8   5   4      849.67      896.01     13.63 o 
  -7   5   4       90.60       90.07     11.24 o 
  -6   5   4      679.74      645.12     13.24 o 
  -5   5   4     1544.59     1619.34     20.36 o 
  -4   5   4      532.77      568.94     10.10 o 
  -3   5   4      689.61      723.67     11.42 o 
  -2   5   4      434.43      361.77      6.43 o 
  -1   5   4     1047.20     1171.76     26.35 o 
   0   5   4      251.84      250.37      6.35 o 
   1   5   4       14.41       23.75      4.42 o 
   2   5   4      611.76      719.11     11.01 o 
   3   5   4     1188.99      966.76     13.07 o 
   4   5   4      829.58      926.47     39.33 o 
   5   5   4      133.80       89.11     10.18 o 
   6   5   4       10.31        7.17      7.49 o 
   7   5   4      715.50      762.57     15.30 o 
   8   5   4       10.23       12.56      5.41 o 
   9   5   4       43.79       51.99      7.30 o 
  10   5   4        1.65        1.64      5.62 o 
  11   5   4      165.15      178.62      5.89 o 
  12   5   4        0.74        2.49      3.01 o 
 -13   6   4       44.41       43.77      4.14 o 
 -12   6   4        6.37        6.73      5.79 o 
 -11   6   4       17.63       14.11      5.43 o 
 -10   6   4       31.07       27.83      6.34 o 
  -9   6   4        0.23       -3.31      5.92 o 
  -8   6   4      111.24      151.03      8.74 o 
  -7   6   4       76.98       46.90      5.47 o 
  -6   6   4        6.04       10.97      6.19 o 
  -5   6   4        0.31        0.78      4.42 o 
  -4   6   4       12.41       12.70      4.05 o 
  -3   6   4      858.86      807.63     13.12 o 
  -2   6   4       85.53      102.82      7.15 o 
  -1   6   4      803.50      842.64     18.68 o 
   0   6   4        0.44        5.30      4.89 o 
   1   6   4      478.03      436.32     17.31 o 
   2   6   4      302.88      388.35     11.69 o 
   3   6   4     1047.84     1037.83     14.76 o 
   4   6   4      579.63      654.74     20.48 o 
   5   6   4      415.00      338.17     16.90 o 
   6   6   4       48.35       62.10      7.57 o 
   7   6   4      101.81      117.42      6.35 o 
   8   6   4        0.61        1.47      6.30 o 
   9   6   4        0.27        2.66      5.84 o 
  10   6   4       94.45       82.28      6.45 o 
  11   6   4        0.18        0.78      3.53 o 
  12   6   4        0.19       -1.19      2.56 o 
 -12   7   4        6.49        3.97      4.76 o 
 -11   7   4       48.29       52.56      5.48 o 
 -10   7   4      109.09       94.04      7.20 o 
  -9   7   4      530.60      541.41     13.19 o 
  -8   7   4      305.55      240.03      9.85 o 
  -7   7   4      301.03      315.32     23.96 o 
  -6   7   4       52.68       50.85      5.42 o 
  -5   7   4      283.40      250.59     11.90 o 
  -4   7   4      634.99      598.03     12.85 o 
  -3   7   4      493.47      458.57     19.19 o 
  -2   7   4       39.55       31.67      5.43 o 
  -1   7   4     2365.20     1979.66     29.59 o 
   0   7   4      246.66      259.17     12.42 o 
   1   7   4        7.72        8.43      4.97 o 
   2   7   4       25.10       21.33      5.19 o 
   3   7   4      757.98      888.96     14.59 o 
   4   7   4       46.57       58.49     10.33 o 
   5   7   4       70.14       49.59      5.62 o 
   6   7   4        5.48        2.99      5.23 o 
   7   7   4      367.45      337.16      8.95 o 
   8   7   4       76.07       81.08      7.22 o 
   9   7   4      189.92      227.40     22.47 o 
  10   7   4       94.45       82.46      5.86 o 
  11   7   4        2.50        6.50      3.76 o 
 -12   8   4        5.62        9.28      3.13 o 
 -11   8   4       58.42       60.51      4.64 o 
 -10   8   4       34.23       43.29      5.37 o 
  -9   8   4       11.23        4.12      4.42 o 
  -8   8   4       23.96       18.81      4.96 o 
  -7   8   4        0.28       -5.72      5.72 o 
  -6   8   4      205.25      193.83      7.55 o 
  -5   8   4       24.73       19.23      4.71 o 
  -4   8   4        0.39        6.98      5.39 o 
  -3   8   4       61.85       44.51      6.30 o 
  -2   8   4      283.82      286.16     14.10 o 
  -1   8   4        6.29        0.87      8.55 o 
   0   8   4     2263.60     2071.51     32.35 o 
   1   8   4      136.00      145.99     11.05 o 
   2   8   4       96.92      107.76     12.69 o 
   3   8   4     1200.06     1102.08     28.54 o 
   4   8   4      109.61      141.17      5.78 o 
   5   8   4       61.36       67.86      5.75 o 
   6   8   4        1.93        2.70      4.81 o 
   7   8   4        3.39       -1.13      5.79 o 
   8   8   4       50.36       51.32      6.37 o 
   9   8   4       41.40       40.64      5.25 o 
  10   8   4        3.44        3.16      3.56 o 
  11   8   4        0.25       -0.48      4.72 o 
 -11   9   4        3.91        2.20      3.54 o 
 -10   9   4       10.08        7.75      4.10 o 
  -9   9   4       23.28       31.81      4.02 o 
  -8   9   4      315.94      315.53     11.08 o 
  -7   9   4        0.77        3.38      4.76 o 
  -6   9   4      347.02      282.18      8.38 o 
  -5   9   4      115.23      109.83      6.02 o 
  -4   9   4      466.08      427.30     17.75 o 
  -3   9   4       49.59       75.28      6.32 o 
  -2   9   4       58.69       59.58      5.08 o 
  -1   9   4       26.52       38.26      5.41 o 
   0   9   4       43.14       56.23      5.45 o 
   1   9   4        5.78        1.58      5.22 o 
   2   9   4        0.41        3.71      4.97 o 
   3   9   4        6.21        1.58      5.27 o 
   4   9   4       31.37       32.42      4.49 o 
   5   9   4      280.32      232.50      6.74 o 
   6   9   4      368.71      354.42      8.70 o 
   7   9   4       18.20       10.07      4.69 o 
   8   9   4      122.38      119.17      6.77 o 
   9   9   4        1.79       -2.70      7.67 o 
  10   9   4       16.05       16.40      3.50 o 
 -10  10   4       17.20       20.45      4.11 o 
  -9  10   4        2.12        4.39      4.37 o 
  -8  10   4        0.98        1.76      3.75 o 
  -7  10   4        4.75        5.59      4.34 o 
  -6  10   4       29.52       37.17      5.95 o 
  -5  10   4       10.75        6.87      4.19 o 
  -4  10   4       11.94       14.05      6.45 o 
  -3  10   4      101.80       86.54      7.07 o 
  -2  10   4        7.82       10.37      5.12 o 
  -1  10   4        1.68       -5.88      5.88 o 
   0  10   4      155.02      167.29      8.94 o 
   1  10   4        0.22       -0.37      5.98 o 
   2  10   4       69.51       76.93      7.45 o 
   3  10   4      539.92      521.10     13.22 o 
   4  10   4      345.30      378.52      9.13 o 
   5  10   4        4.81       10.58      4.09 o 
   6  10   4      103.78      102.30      7.85 o 
   7  10   4        7.84        8.63      7.43 o 
   8  10   4       22.99       44.04      4.93 o 
   9  10   4        3.90        2.87      5.25 o 
  -9  11   4        4.62        3.52      3.74 o 
  -8  11   4        6.31        7.18      5.04 o 
  -7  11   4      115.32      103.00      8.60 o 
  -6  11   4      304.85      305.29     34.82 o 
  -5  11   4       11.43       16.64      5.31 o 
  -4  11   4      290.30      291.30     12.58 o 
  -3  11   4        0.61        3.42      5.36 o 
  -2  11   4       56.24       80.91      6.73 o 
  -1  11   4        3.08        6.38      6.04 o 
   0  11   4       60.31       66.12      7.14 o 
   1  11   4       24.41       19.57      6.35 o 
   2  11   4       11.64        7.71      5.78 o 
   3  11   4       94.29       88.60      5.80 o 
   4  11   4      278.36      270.41      8.11 o 
   5  11   4        0.03        1.78      4.18 o 
   6  11   4       97.84       92.81      4.77 o 
   7  11   4       10.62       12.77      4.37 o 
   8  11   4        1.10        0.24      5.28 o 
  -8  12   4       12.55       19.25      3.40 o 
  -7  12   4       11.26       12.77      5.13 o 
  -6  12   4       12.81       14.41      5.65 o 
  -5  12   4        0.26       -1.47      4.53 o 
  -4  12   4       15.10       10.62      3.73 o 
  -3  12   4        7.33        5.04      4.04 o 
  -2  12   4       54.39       68.52      6.04 o 
  -1  12   4        3.33        6.73      7.34 o 
   0  12   4      185.06      222.51     12.58 o 
   1  12   4       14.01       22.78      6.19 o 
   2  12   4      117.52      128.14      5.78 o 
   3  12   4       21.70       19.40      4.06 o 
   4  12   4       83.59       83.91      4.86 o 
   5  12   4       44.28       50.47      3.91 o 
   6  12   4       57.48       54.03      6.87 o 
   7  12   4       42.77       45.02      5.11 o 
  -6  13   4        6.37        7.31      3.69 o 
  -5  13   4       55.48       59.13      5.73 o 
  -4  13   4       33.93       29.89      4.30 o 
  -3  13   4       70.45       75.15      5.19 o 
  -2  13   4        4.35        5.41      4.40 o 
  -1  13   4       12.81       23.84      6.98 o 
   0  13   4       33.77       32.05      7.41 o 
   1  13   4       21.54       21.83      4.46 o 
   2  13   4       41.73       50.95      4.79 o 
   3  13   4       21.83       23.26      4.16 o 
   4  13   4       33.61       34.54      5.76 o 
   5  13   4       18.57       24.26      5.07 o 
  -3  14   4       12.37        9.28      3.85 o 
  -2  14   4        0.51        6.12      4.06 o 
  -1  14   4       16.26       17.42      9.81 o 
   0  14   4       38.10       23.23      3.41 o 
   1  14   4        6.93        4.57      4.21 o 
   2  14   4       23.67       16.02      4.20 o 
 -13   0   5      144.27      156.60      7.83 o 
 -11   0   5     3230.19     2931.43     39.82 o 
  -9   0   5       22.21        3.30      5.19 o 
  -7   0   5        0.44        1.72      3.64 o 
  -5   0   5     2455.70     1899.60     37.64 o 
  -3   0   5     1776.34     1870.32     28.68 o 
  -1   0   5       61.54       69.03      5.00 o 
   1   0   5     1220.54     1582.70     14.33 o 
   3   0   5      893.51      922.42     51.47 o 
   5   0   5      624.81      596.46     13.56 o 
   7   0   5     1249.62     1343.84     23.97 o 
   9   0   5       60.42       45.56      5.79 o 
  11   0   5      194.24      176.87      7.90 o 
  13   0   5      181.64      189.37      8.25 o 
 -14   1   5        1.91        1.91      6.57 o 
 -13   1   5       58.57       51.13      6.44 o 
 -12   1   5      127.17       85.33      5.47 o 
 -11   1   5        8.35        8.64      5.16 o 
 -10   1   5      345.04      330.74      7.11 o 
  -9   1   5     1999.43     2012.26     12.80 o 
  -8   1   5       60.69       78.03      6.93 o 
  -7   1   5     1561.72     1726.34     20.66 o 
  -6   1   5     1808.19     1713.45     20.47 o 
  -5   1   5      972.44      798.60     10.76 o 
  -4   1   5      179.04      149.19      2.33 o 
  -3   1   5      551.43      408.15      5.46 o 
  -2   1   5        7.93       18.31      1.95 o 
  -1   1   5       41.64       49.18      6.91 o 
   0   1   5        5.44       17.78      1.67 o 
   1   1   5      167.67      145.52      3.29 o 
   2   1   5       33.16       26.88      1.94 o 
   3   1   5       10.31        7.82      2.36 o 
   4   1   5      146.95      143.38      4.06 o 
   5   1   5      523.18      344.82      9.11 o 
   6   1   5      468.01      464.12      8.10 o 
   7   1   5      442.44      337.75      7.87 o 
   8   1   5      106.44       89.54      4.61 o 
   9   1   5      171.48      169.83      5.85 o 
  10   1   5        0.48       -2.73      3.41 o 
  11   1   5       89.23       97.51      5.53 o 
  12   1   5        0.55        1.91      4.68 o 
  13   1   5       12.34       15.12      3.39 o 
 -14   2   5       26.08       13.76      4.89 o 
 -13   2   5      130.28      149.68      9.92 o 
 -12   2   5       58.38       42.34      6.18 o 
 -11   2   5      306.76      308.54      9.22 o 
 -10   2   5       10.45        3.31      4.24 o 
  -9   2   5       39.09       29.61      3.92 o 
  -8   2   5       98.54       94.86      5.51 o 
  -7   2   5       82.64      100.31      5.72 o 
  -6   2   5      381.16      460.99     12.90 o 
  -5   2   5      449.19      500.15      7.87 o 
  -4   2   5        0.29        0.52      2.66 o 
  -3   2   5      175.98      222.15      4.30 o 
  -2   2   5       10.87        9.43      1.86 o 
  -1   2   5     3910.80     3565.97     11.01 o 
   0   2   5      524.81      478.03      7.72 o 
   1   2   5      886.71      971.10     21.47 o 
   2   2   5      377.89      324.65      6.33 o 
   3   2   5       38.79       43.38      4.15 o 
   4   2   5     1928.14     1594.25     56.18 o 
   5   2   5       19.26        7.49      4.04 o 
   6   2   5      691.36      576.43     13.16 o 
   7   2   5      823.69      840.31     14.41 o 
   8   2   5       21.63       10.10      3.99 o 
   9   2   5        4.25        6.60      5.00 o 
  10   2   5       24.81       22.85      4.10 o 
  11   2   5       22.03       27.92      3.90 o 
  12   2   5        0.22       -0.31      4.46 o 
  13   2   5        8.74       10.79      2.79 o 
 -14   3   5       29.84       29.42      5.85 o 
 -13   3   5       14.81        8.43      4.57 o 
 -12   3   5       36.15       40.02      5.71 o 
 -11   3   5       20.59       16.68      4.56 o 
 -10   3   5      326.10      324.58      8.25 o 
  -9   3   5     2914.59     3074.74     18.30 o 
  -8   3   5     1029.72     1116.91     17.91 o 
  -7   3   5      741.44      746.36     24.25 o 
  -6   3   5     2029.45     1867.03     42.68 o 
  -5   3   5      467.49      506.32     14.34 o 
  -4   3   5      643.06      587.10     10.05 o 
  -3   3   5       39.59       51.81      2.82 o 
  -2   3   5      326.20      499.21      6.97 o 
  -1   3   5      594.02      705.64      8.86 o 
   0   3   5       39.60       67.16      4.05 o 
   1   3   5       94.56      114.17      5.87 o 
   2   3   5     2960.98     3268.69     53.26 o 
   3   3   5      187.90      279.64      7.96 o 
   4   3   5      461.11      464.67     15.56 o 
   5   3   5      106.73       73.91      9.17 o 
   6   3   5      262.05      279.11      7.00 o 
   7   3   5      174.89      207.08      8.47 o 
   8   3   5       20.47       33.55      4.22 o 
   9   3   5       59.82       33.47      5.20 o 
  10   3   5        0.40        4.65      4.43 o 
  11   3   5        1.43       -1.21      3.47 o 
  12   3   5       59.16       45.96     10.05 o 
  13   3   5       30.75       28.86      3.06 o 
 -13   4   5       63.29       73.14      5.48 o 
 -12   4   5       33.76       33.28      6.39 o 
 -11   4   5       24.94       11.84      4.34 o 
 -10   4   5      275.12      226.81      7.44 o 
  -9   4   5      312.06      285.12     13.05 o 
  -8   4   5      444.19      386.54      8.15 o 
  -7   4   5        8.51       12.21      6.04 o 
  -6   4   5       54.22       68.83      6.47 o 
  -5   4   5      512.73      461.71      9.18 o 
  -4   4   5      579.73      560.39     10.51 o 
  -3   4   5     2728.00     2849.03     19.36 o 
  -2   4   5      218.24      150.59      6.29 o 
  -1   4   5        3.92        3.70      2.42 o 
   0   4   5       10.56       27.12      3.77 o 
   1   4   5      117.77      127.87      9.55 o 
   2   4   5     1211.30      909.99     11.62 o 
   3   4   5      186.56      243.33      7.21 o 
   4   4   5      588.35      509.18     19.71 o 
   5   4   5       77.05       49.86     10.39 o 
   6   4   5       41.27       39.19      5.58 o 
   7   4   5        7.84       10.54      4.90 o 
   8   4   5        1.45        0.19      5.63 o 
   9   4   5       10.79       21.77      4.84 o 
  10   4   5       17.67       14.03      4.37 o 
  11   4   5        3.67        1.11      3.82 o 
  12   4   5        0.50       -3.22      5.39 o 
  13   4   5        0.05       -2.60      3.26 o 
 -13   5   5       70.05       73.47      5.88 o 
 -12   5   5        0.86       -1.02      5.63 o 
 -11   5   5      166.50      184.63      6.34 o 
 -10   5   5      570.75      540.21     20.97 o 
  -9   5   5       13.50        5.88      5.87 o 
  -8   5   5       17.42       12.70      5.67 o 
  -7   5   5      524.22      485.80     12.67 o 
  -6   5   5      154.05      115.54      8.89 o 
  -5   5   5       31.21       37.72      4.49 o 
  -4   5   5     1296.60     1436.19     15.68 o 
  -3   5   5      203.38      182.00      5.64 o 
  -2   5   5      635.29      575.43      7.97 o 
  -1   5   5      458.29      464.50      8.43 o 
   0   5   5     1366.53     1559.28     59.63 o 
   1   5   5     1149.29     1121.28     21.38 o 
   2   5   5      330.37      415.12      9.19 o 
   3   5   5      455.82      395.49      9.21 o 
   4   5   5       63.78       94.02      6.78 o 
   5   5   5       16.01        2.64      8.43 o 
   6   5   5      328.79      304.25     15.48 o 
   7   5   5      195.61      162.61      6.06 o 
   8   5   5      848.60      738.14     22.95 o 
   9   5   5      127.23      124.70      6.50 o 
  10   5   5       11.09       14.39      5.38 o 
  11   5   5        3.78        5.75      3.76 o 
  12   5   5       26.27       22.00      4.98 o 
 -13   6   5       19.03       26.93      3.63 o 
 -12   6   5      127.80      151.63      8.69 o 
 -11   6   5      175.81      195.31      8.18 o 
 -10   6   5      785.39      864.51     15.61 o 
  -9   6   5       33.85       38.22      6.15 o 
  -8   6   5       56.00       54.24      7.11 o 
  -7   6   5      119.81      106.35      6.05 o 
  -6   6   5      106.43      120.16      7.69 o 
  -5   6   5      117.81      121.81      7.45 o 
  -4   6   5     1316.27     1169.98     29.52 o 
  -3   6   5      172.12      155.51      5.96 o 
  -2   6   5      779.10      846.37     13.26 o 
  -1   6   5       86.95      112.12      9.24 o 
   0   6   5      959.54      918.76     33.69 o 
   1   6   5     1155.08     1160.23     50.45 o 
   2   6   5      658.40      753.34     12.77 o 
   3   6   5       55.23       76.36      6.07 o 
   4   6   5        1.90        7.75      7.90 o 
   5   6   5      272.07      286.85     16.43 o 
   6   6   5       23.38       30.44      5.59 o 
   7   6   5       13.48       23.79      6.88 o 
   8   6   5        0.29       10.25      7.65 o 
   9   6   5       78.23       62.51     12.26 o 
  10   6   5        0.50        5.12      5.17 o 
  11   6   5        9.75        7.10      4.15 o 
  12   6   5       30.18       27.70      4.46 o 
 -12   7   5        2.43        5.12      4.69 o 
 -11   7   5       14.18       10.53      4.44 o 
 -10   7   5      186.99      202.39      8.77 o 
  -9   7   5        3.43        9.35      5.81 o 
  -8   7   5      413.03      370.40     22.59 o 
  -7   7   5      100.90       78.94      7.43 o 
  -6   7   5      225.26      208.35      7.81 o 
  -5   7   5        5.10        6.19      6.52 o 
  -4   7   5      355.75      355.29     22.22 o 
  -3   7   5      475.61      458.78     11.29 o 
  -2   7   5     3311.51     3255.81     38.59 o 
  -1   7   5       78.24       80.35      9.62 o 
   0   7   5      104.13      130.29     10.68 o 
   1   7   5      551.97      594.35     26.64 o 
   2   7   5     1274.71     1256.13     46.22 o 
   3   7   5       64.32       52.08      6.36 o 
   4   7   5      100.12      120.91     12.29 o 
   5   7   5      427.08      441.57     15.33 o 
   6   7   5        3.99       -6.48      6.48 o 
   7   7   5       87.59       76.22      5.71 o 
   8   7   5      468.46      439.33     33.23 o 
   9   7   5       83.59       99.84     11.83 o 
  10   7   5      126.07      146.85     10.78 o 
  11   7   5       14.72       13.34      2.93 o 
 -12   8   5        7.86        9.15      2.87 o 
 -11   8   5       17.55       18.27      3.83 o 
 -10   8   5        1.98        1.73      3.77 o 
  -9   8   5       10.52       11.93      4.33 o 
  -8   8   5       10.78       19.19      4.85 o 
  -7   8   5      124.34      115.91      6.22 o 
  -6   8   5        3.93        9.63      5.45 o 
  -5   8   5      323.61      319.66      8.59 o 
  -4   8   5       34.62       30.05      7.95 o 
  -3   8   5      229.53      220.13     13.54 o 
  -2   8   5      169.50      159.05     11.77 o 
  -1   8   5      249.03      227.15     13.73 o 
   0   8   5      144.99      135.88     11.73 o 
   1   8   5      289.30      270.70     13.79 o 
   2   8   5      120.12      176.06     12.33 o 
   3   8   5       59.56       58.98      5.12 o 
   4   8   5      768.27      767.70     14.76 o 
   5   8   5      303.34      285.76      8.08 o 
   6   8   5        1.94       -2.08      4.92 o 
   7   8   5       19.28       13.04      5.76 o 
   8   8   5        3.22       -0.55      5.52 o 
   9   8   5        3.49        5.81      8.11 o 
  10   8   5       10.06        7.64      4.49 o 
  11   8   5        0.49       -2.82      4.18 o 
 -11   9   5        0.80       -1.30      3.30 o 
 -10   9   5        0.73       -3.52      8.69 o 
  -9   9   5      158.41      171.62      5.62 o 
  -8   9   5       73.07       64.12      5.20 o 
  -7   9   5      641.94      635.31     20.57 o 
  -6   9   5       48.65       38.00      4.88 o 
  -5   9   5      111.69      108.76      6.12 o 
  -4   9   5       94.94       88.95      7.31 o 
  -3   9   5      216.77      183.03      7.08 o 
  -2   9   5       67.74       67.25      6.55 o 
  -1   9   5      117.64      133.52      6.72 o 
   0   9   5       51.08       32.11      7.14 o 
   1   9   5        6.64        8.88      4.82 o 
   2   9   5      386.20      369.52     10.48 o 
   3   9   5       57.48       42.45      6.20 o 
   4   9   5        0.37       -0.54      4.28 o 
   5   9   5      171.97      169.61      6.20 o 
   6   9   5       24.95       26.01      4.34 o 
   7   9   5       71.90       84.35      5.46 o 
   8   9   5        1.15        4.55      5.74 o 
   9   9   5       12.68       15.70      6.86 o 
  10   9   5        4.47       12.13      3.07 o 
 -10  10   5        0.00        0.76      3.52 o 
  -9  10   5       20.34       15.00      5.95 o 
  -8  10   5        8.33        6.27      4.24 o 
  -7  10   5       19.42       11.87      5.03 o 
  -6  10   5       38.07       31.02      5.86 o 
  -5  10   5       11.62       19.35      4.65 o 
  -4  10   5       13.79       24.96      5.90 o 
  -3  10   5        6.56        5.69      6.00 o 
  -2  10   5      158.29      170.95      9.04 o 
  -1  10   5       60.27       55.47      6.85 o 
   0  10   5        0.79        6.38      5.91 o 
   1  10   5      382.32      327.22     12.14 o 
   2  10   5       53.22       53.92     10.29 o 
   3  10   5       76.49       68.92      5.05 o 
   4  10   5      103.93      105.41      5.54 o 
   5  10   5      313.20      326.54      7.41 o 
   6  10   5       29.50       23.21      4.64 o 
   7  10   5        0.47       -1.65      7.99 o 
   8  10   5       31.72       24.53      5.12 o 
   9  10   5        1.32       -1.83      5.06 o 
  -9  11   5        1.48        9.09      3.62 o 
  -8  11   5        2.42        4.93      5.22 o 
  -7  11   5       66.79       71.20      5.06 o 
  -6  11   5       31.29       33.35      5.33 o 
  -5  11   5      378.76      373.88     10.53 o 
  -4  11   5        4.36        0.93      4.21 o 
  -3  11   5      195.34      240.80      9.46 o 
  -2  11   5       14.79       11.19      8.13 o 
  -1  11   5        4.48        5.05      6.08 o 
   0  11   5        1.50        1.39      6.08 o 
   1  11   5       12.79       15.85      6.01 o 
   2  11   5       17.46       22.67      6.67 o 
   3  11   5        0.60       -0.13      3.94 o 
   4  11   5       54.40       50.88      4.93 o 
   5  11   5       88.79      106.20      5.51 o 
   6  11   5        1.71       -0.54      4.82 o 
   7  11   5      132.39      136.23      5.63 o 
   8  11   5        0.50        0.50      4.80 o 
  -7  12   5       37.37       34.56      5.43 o 
  -6  12   5       15.31        8.78      4.10 o 
  -5  12   5       22.12       21.39      4.54 o 
  -4  12   5        0.06        4.83      4.51 o 
  -3  12   5       14.00       19.04      4.45 o 
  -2  12   5       40.05       34.61      8.64 o 
  -1  12   5       79.28       82.42      9.91 o 
   0  12   5       48.96       58.76      6.92 o 
   1  12   5      228.31      238.72      9.39 o 
   2  12   5        3.09        1.52      5.68 o 
   3  12   5        1.23        5.98      4.20 o 
   4  12   5        3.29       12.59      5.18 o 
   5  12   5       13.86       20.37      5.85 o 
   6  12   5        2.17       -1.23      5.75 o 
   7  12   5       15.28       14.97      4.06 o 
  -6  13   5       33.48       31.23      3.92 o 
  -5  13   5        6.00        6.11      4.70 o 
  -4  13   5       92.01       80.24      7.30 o 
  -3  13   5       15.08       12.76      3.91 o 
  -2  13   5       43.05       50.45      4.95 o 
  -1  13   5       42.19       43.00      7.35 o 
   0  13   5        0.44        0.75      4.31 o 
   1  13   5       26.92       33.06      4.46 o 
   2  13   5        4.50       -1.77      5.95 o 
   3  13   5        3.22        8.78      6.05 o 
   4  13   5       12.34       10.69      5.13 o 
  -2  14   5       33.82       32.24      4.68 o 
  -1  14   5       41.63       35.02      7.84 o 
   0  14   5        5.01        6.45      2.91 o 
   1  14   5       49.29       45.73      5.49 o 
 -14   0   6        2.76       -3.64      7.16 o 
 -12   0   6        1.26        6.76      6.74 o 
 -10   0   6        4.55       27.54      8.16 o 
  -8   0   6     2429.62     2318.57     35.45 o 
  -6   0   6       11.40       18.07      4.38 o 
  -4   0   6    14440.50    16594.72     37.23 o 
  -2   0   6    22471.93    25545.81    253.58 o 
   0   0   6    41552.71    40698.71    310.06 o 
   2   0   6       23.58       13.61      2.87 o 
   4   0   6      703.46      511.04     20.49 o 
   6   0   6       10.54        4.52      6.53 o 
   8   0   6        6.89       22.31     10.07 o 
  10   0   6        0.51       -3.36      5.55 o 
  12   0   6      144.80      170.89     10.20 o 
 -14   1   6        0.52       -4.79      4.79 o 
 -13   1   6        0.04       -0.98      4.60 o 
 -12   1   6       90.18       90.62      5.46 o 
 -11   1   6      168.30      163.18      5.95 o 
 -10   1   6      182.54      169.33      6.53 o 
  -9   1   6      173.01      161.95      4.80 o 
  -8   1   6     1443.91     1505.55     31.96 o 
  -7   1   6       49.63       41.64      4.13 o 
  -6   1   6     3860.21     3738.76     46.94 o 
  -5   1   6      873.87     1002.62     10.30 o 
  -4   1   6     1054.59     1224.31     11.72 o 
  -3   1   6      298.12      481.88      6.21 o 
  -2   1   6     5397.75     5168.20     16.58 o 
  -1   1   6     4887.67     4850.82     27.51 o 
   0   1   6     2222.97     2655.96     23.59 o 
   1   1   6      369.82      388.21      5.31 o 
   2   1   6      399.53      477.16      4.96 o 
   3   1   6       48.19       39.51      2.92 o 
   4   1   6       13.32       13.28      2.87 o 
   5   1   6        1.64        5.43      3.11 o 
   6   1   6      405.13      470.16      8.41 o 
   7   1   6      647.48      537.51      9.67 o 
   8   1   6       52.99       50.24      7.95 o 
   9   1   6       25.78       30.55      4.45 o 
  10   1   6      545.46      510.95     17.59 o 
  11   1   6      177.00      194.06      9.78 o 
  12   1   6      123.81      130.10      6.56 o 
  13   1   6        0.02        2.09      3.93 o 
 -14   2   6        2.77       -3.78      6.80 o 
 -13   2   6       81.37       82.86      6.07 o 
 -12   2   6      360.64      350.20      9.33 o 
 -11   2   6      399.27      346.22      7.49 o 
 -10   2   6        3.22       -0.46      4.17 o 
  -9   2   6      853.99      920.13     11.31 o 
  -8   2   6        4.91        5.45      6.66 o 
  -7   2   6      674.52      776.51     24.31 o 
  -6   2   6     1727.85     1978.58     25.42 o 
  -5   2   6     6151.10     6874.73     32.57 o 
  -4   2   6      129.12       84.65      2.82 o 
  -3   2   6      307.33      317.81      4.02 o 
  -2   2   6      994.24      797.53      7.16 o 
  -1   2   6     2820.90     2439.22     17.92 o 
   0   2   6     2396.09     2534.96     36.72 o 
   1   2   6      636.88      611.17      6.89 o 
   2   2   6      256.94      289.55      5.01 o 
   3   2   6      220.52      266.51      4.33 o 
   4   2   6       26.60       34.11      3.12 o 
   5   2   6      570.11      524.96     10.64 o 
   6   2   6       69.25       64.11      6.04 o 
   7   2   6      193.95      251.99      7.31 o 
   8   2   6       43.55       33.12      4.56 o 
   9   2   6        1.37        0.44      5.99 o 
  10   2   6        2.30        5.00      4.01 o 
  11   2   6       83.63       71.77      6.39 o 
  12   2   6       78.94       69.31      5.53 o 
  13   2   6        3.81        8.47      2.81 o 
 -13   3   6       14.72       17.98      4.37 o 
 -12   3   6       24.56       17.91      5.52 o 
 -11   3   6        0.27       -0.99      4.32 o 
 -10   3   6      739.80      851.20     10.66 o 
  -9   3   6     2843.94     2974.94     34.81 o 
  -8   3   6      614.64      630.28     12.82 o 
  -7   3   6     2002.65     1940.27     62.79 o 
  -6   3   6     2603.16     2667.21     23.57 o 
  -5   3   6     3168.31     3487.45    107.38 o 
  -4   3   6     4879.30     4835.47    101.89 o 
  -3   3   6      989.95      654.99      7.98 o 
  -2   3   6       35.48       68.66      2.81 o 
  -1   3   6       81.27       89.55      3.14 o 
   0   3   6      315.34      366.03      9.65 o 
   1   3   6      303.12      408.23     12.09 o 
   2   3   6        0.72       18.82     11.26 o 
   3   3   6      462.90      564.58      9.56 o 
   4   3   6      143.21      149.42      5.97 o 
   5   3   6        5.16       25.13      4.86 o 
   6   3   6      997.82      935.86     16.84 o 
   7   3   6      380.43      304.91      9.99 o 
   8   3   6       23.80       13.59      4.92 o 
   9   3   6       22.21        8.97      6.47 o 
  10   3   6      230.68      202.93     21.87 o 
  11   3   6      140.66      174.88      7.56 o 
  12   3   6        6.18        2.87      5.63 o 
  13   3   6        0.99       -0.33      2.92 o 
 -13   4   6       41.26       41.58      4.89 o 
 -12   4   6       23.82       31.38      8.28 o 
 -11   4   6       11.01       10.52      4.18 o 
 -10   4   6       23.31       28.95      5.22 o 
  -9   4   6      159.82      133.64      8.64 o 
  -8   4   6      454.55      427.94     11.06 o 
  -7   4   6        0.42        4.61      5.78 o 
  -6   4   6        0.71        2.79      5.28 o 
  -5   4   6      360.43      369.09      7.32 o 
  -4   4   6     2680.34     2371.97     19.09 o 
  -3   4   6      559.00      609.45     18.63 o 
  -2   4   6     2953.45     3307.03     17.15 o 
  -1   4   6      761.05      515.21      8.76 o 
   0   4   6      617.92      558.23     30.37 o 
   1   4   6      433.16      449.62     15.19 o 
   2   4   6      685.23      590.52     14.49 o 
   3   4   6     1865.83     1781.21     16.81 o 
   4   4   6       32.86       40.24      4.83 o 
   5   4   6     1356.53     1200.29     25.76 o 
   6   4   6       88.67       79.31      6.09 o 
   7   4   6        1.93        4.17      4.44 o 
   8   4   6       41.00       22.66      6.65 o 
   9   4   6       21.42       26.45      6.41 o 
  10   4   6       83.67       68.55      7.20 o 
  11   4   6       14.50        5.89      4.88 o 
  12   4   6       17.64       20.31      5.29 o 
 -13   5   6        1.14       -1.95      4.23 o 
 -12   5   6        8.09        3.54      5.26 o 
 -11   5   6        8.92        4.59      4.56 o 
 -10   5   6        6.39       11.21      4.81 o 
  -9   5   6       34.10       33.92      6.16 o 
  -8   5   6       60.58       70.10      6.04 o 
  -7   5   6      142.32      134.82     12.61 o 
  -6   5   6      363.95      378.18     11.22 o 
  -5   5   6     2035.42     2252.14     20.58 o 
  -4   5   6      870.15      933.69     11.09 o 
  -3   5   6      601.26      635.22     11.72 o 
  -2   5   6       27.50       14.17      4.43 o 
  -1   5   6     3954.04     4064.39     23.49 o 
   0   5   6       62.96       95.87      6.73 o 
   1   5   6       60.05       48.26      5.11 o 
   2   5   6      460.82      529.28     10.37 o 
   3   5   6      850.90      715.16     12.23 o 
   4   5   6       14.94       -5.46     10.37 o 
   5   5   6      262.71      285.13     15.37 o 
   6   5   6      114.91       92.59     10.36 o 
   7   5   6      503.26      477.79     10.16 o 
   8   5   6       62.19       48.08      6.85 o 
   9   5   6      921.39      842.13     16.23 o 
  10   5   6        3.26       10.12      7.64 o 
  11   5   6      191.45      230.72     14.30 o 
  12   5   6        3.58        5.72      4.48 o 
 -13   6   6        3.14        8.63      3.36 o 
 -12   6   6        0.21        2.52      5.64 o 
 -11   6   6      120.25      116.35      7.98 o 
 -10   6   6        1.91        2.19      5.05 o 
  -9   6   6      494.96      475.29     12.53 o 
  -8   6   6      504.16      516.22     32.25 o 
  -7   6   6      390.06      367.67      8.30 o 
  -6   6   6      267.77      246.12     21.15 o 
  -5   6   6      238.02      184.78      6.64 o 
  -4   6   6       19.55       20.59      4.19 o 
  -3   6   6     1608.19     1641.49     18.71 o 
  -2   6   6      127.36      107.86      6.11 o 
  -1   6   6     1036.49      943.84     20.23 o 
   0   6   6      539.58      453.35     14.98 o 
   1   6   6      177.97      139.07     11.83 o 
   2   6   6       19.00       -0.33      4.86 o 
   3   6   6     1224.52     1189.62     22.06 o 
   4   6   6        2.93       10.25      8.28 o 
   5   6   6      138.82      113.49     12.47 o 
   6   6   6       47.27       61.01      6.46 o 
   7   6   6       50.77       50.20      7.32 o 
   8   6   6       18.48       20.61     10.12 o 
   9   6   6        3.94        5.41      9.58 o 
  10   6   6        0.09       -3.67      7.94 o 
  11   6   6        8.54       13.45      4.29 o 
 -12   7   6        2.00        0.57      4.12 o 
 -11   7   6       17.48       16.32      9.33 o 
 -10   7   6       66.08       50.39      5.96 o 
  -9   7   6      324.45      358.54     13.68 o 
  -8   7   6       70.47       57.65      7.13 o 
  -7   7   6       76.88       81.07     10.75 o 
  -6   7   6      128.14      121.59      7.70 o 
  -5   7   6      424.69      390.31     11.18 o 
  -4   7   6      268.13      246.87      9.46 o 
  -3   7   6      723.91      621.43     18.61 o 
  -2   7   6     1204.50     1207.59     24.79 o 
  -1   7   6     1469.73     1526.17     27.71 o 
   0   7   6      164.03      135.83     10.90 o 
   1   7   6      173.10      180.19     11.72 o 
   2   7   6      965.31      973.97     67.87 o 
   3   7   6      133.02      168.46      8.42 o 
   4   7   6       11.72       -1.83     12.39 o 
   5   7   6        1.62        6.65      5.81 o 
   6   7   6      360.02      328.31     17.54 o 
   7   7   6      344.49      340.52     36.91 o 
   8   7   6      172.52      170.77     12.48 o 
   9   7   6      110.90      126.45     11.25 o 
  10   7   6      136.06      137.82     10.08 o 
  11   7   6        0.50        1.50      2.59 o 
 -11   8   6       63.93       69.74      6.26 o 
 -10   8   6       41.39       38.24      3.82 o 
  -9   8   6       40.58       33.93      4.53 o 
  -8   8   6      178.95      158.81      6.87 o 
  -7   8   6       18.65       18.61      7.36 o 
  -6   8   6      238.89      227.14     12.99 o 
  -5   8   6        8.69        3.59      5.77 o 
  -4   8   6        9.55        8.48      5.86 o 
  -3   8   6       61.94       58.52      7.46 o 
  -2   8   6      202.73      179.47     12.53 o 
  -1   8   6       36.62       32.88      8.60 o 
   0   8   6      349.79      343.88     15.76 o 
   1   8   6      655.19      652.98     19.78 o 
   2   8   6      139.16       99.13      7.48 o 
   3   8   6     1180.06     1239.70     14.46 o 
   4   8   6       57.34       71.33      7.13 o 
   5   8   6       19.34       20.93      8.31 o 
   6   8   6       63.47       70.87      7.23 o 
   7   8   6        2.37        6.26      5.63 o 
   8   8   6        9.11       20.69      9.04 o 
   9   8   6       54.83       69.25      5.99 o 
  10   8   6        1.30       -3.04      6.04 o 
 -11   9   6        0.10        2.41      3.28 o 
 -10   9   6        2.41        1.64      3.62 o 
  -9   9   6       38.07       40.85      5.10 o 
  -8   9   6       35.82       23.36      5.43 o 
  -7   9   6      457.78      430.72     11.91 o 
  -6   9   6      243.05      205.71      9.34 o 
  -5   9   6        4.20        5.47      4.64 o 
  -4   9   6      170.41      159.35      8.31 o 
  -3   9   6       43.67       50.53      6.71 o 
  -2   9   6      221.75      204.78     10.48 o 
  -1   9   6       24.01       15.99      5.32 o 
   0   9   6        9.73       23.36      7.78 o 
   1   9   6       52.25       67.01      6.00 o 
   2   9   6      168.78      146.39      6.93 o 
   3   9   6      376.53      382.11      9.45 o 
   4   9   6       30.22       12.03      5.24 o 
   5   9   6       49.42       68.61      6.01 o 
   6   9   6      638.98      569.75     10.91 o 
   7   9   6        1.20        8.45      5.42 o 
   8   9   6       74.34       79.58      6.51 o 
   9   9   6       21.76       18.26      4.76 o 
  10   9   6       11.17       12.55      4.47 o 
 -10  10   6        5.44        7.97      3.54 o 
  -9  10   6        7.66        5.48      3.80 o 
  -8  10   6        3.88       10.05      4.42 o 
  -7  10   6        0.29       -3.73      4.81 o 
  -6  10   6        0.06        2.64      5.23 o 
  -5  10   6       11.24       10.77      5.57 o 
  -4  10   6       27.69       31.04     11.20 o 
  -3  10   6       21.96       24.56      6.47 o 
  -2  10   6        0.45        0.35      5.86 o 
  -1  10   6        7.53       -0.65      5.89 o 
   0  10   6      328.18      328.92     11.34 o 
   1  10   6        0.67        6.91      5.42 o 
   2  10   6      716.02      745.56     20.42 o 
   3  10   6      319.51      311.21      9.02 o 
   4  10   6      149.56      156.32      7.07 o 
   5  10   6        8.17        7.87      4.59 o 
   6  10   6       90.39       73.16      6.52 o 
   7  10   6       21.41       18.73      7.69 o 
   8  10   6        1.00       -0.57      4.59 o 
   9  10   6        2.17        3.00      4.36 o 
  -9  11   6        1.15        4.72      3.29 o 
  -8  11   6       30.81       27.12      5.62 o 
  -7  11   6       10.15       15.57      6.20 o 
  -6  11   6      271.22      260.95      8.63 o 
  -5  11   6       10.56       17.18      5.42 o 
  -4  11   6       34.25       40.22      5.70 o 
  -3  11   6        0.47       -2.42      7.44 o 
  -2  11   6       14.48       21.31      8.13 o 
  -1  11   6        9.28       17.18      5.96 o 
   0  11   6       50.90       56.16      7.32 o 
   1  11   6       92.98       99.89      8.08 o 
   2  11   6       18.63       18.75      5.28 o 
   3  11   6       10.26       14.12      4.91 o 
   4  11   6      142.63       97.46      5.87 o 
   5  11   6       12.59       16.15      5.35 o 
   6  11   6       26.17       35.12      4.93 o 
   7  11   6        0.88       -2.30      4.34 o 
   8  11   6       46.11       43.59      5.19 o 
  -7  12   6        0.01        3.02      4.23 o 
  -6  12   6       21.76       22.75      4.02 o 
  -5  12   6        0.01        0.32      4.24 o 
  -4  12   6      119.84      119.60      6.50 o 
  -3  12   6        0.06        0.84      4.46 o 
  -2  12   6        1.74        3.04      7.55 o 
  -1  12   6       10.47        6.99      7.77 o 
   0  12   6       66.34       61.40      6.94 o 
   1  12   6       59.33       58.00      6.81 o 
   2  12   6      237.26      231.30     12.94 o 
   3  12   6        3.12        2.24      5.17 o 
   4  12   6        0.78        4.83      4.87 o 
   5  12   6       21.08       23.67      4.52 o 
   6  12   6        7.55        7.85      5.40 o 
  -5  13   6       14.20       26.95      4.78 o 
  -4  13   6       27.68       26.01      3.80 o 
  -3  13   6       58.52       68.61      7.45 o 
  -2  13   6        2.85        5.53      4.16 o 
  -1  13   6       12.61       15.37      6.45 o 
   0  13   6       63.10       78.26      8.19 o 
   1  13   6        2.16        1.84      6.03 o 
   2  13   6       10.85       11.78      6.01 o 
   3  13   6        0.13       -1.45      5.22 o 
   4  13   6      126.65      127.70      6.96 o 
  -2  14   6        2.27        3.18      3.56 o 
  -1  14   6       37.52       45.54      4.53 o 
   0  14   6       34.81       26.46      3.06 o 
   1  14   6       33.00       34.34      4.35 o 
 -13   0   7       32.02       30.91     10.45 o 
 -11   0   7       72.23       81.55      6.47 o 
  -9   0   7      771.55      776.86     12.48 o 
  -7   0   7        0.59        7.13      8.27 o 
  -5   0   7     3862.72     5734.23     43.46 o 
  -3   0   7        6.08       13.83      6.17 o 
  -1   0   7    10482.89    12516.64    411.49 o 
   1   0   7    16514.26    17370.18     56.83 o 
   3   0   7        3.73        5.92      3.00 o 
   5   0   7       74.02       51.60      7.58 o 
   7   0   7      253.36      147.80     11.35 o 
   9   0   7      114.56      108.85     10.41 o 
  11   0   7        7.39       -0.21      7.23 o 
  13   0   7       67.44       56.95      5.04 o 
 -14   1   7        2.26       -1.34      4.53 o 
 -13   1   7        9.69       10.33      4.63 o 
 -12   1   7       36.88       37.23      5.01 o 
 -11   1   7       33.14       36.66      4.44 o 
 -10   1   7        0.04        3.50      4.04 o 
  -9   1   7      574.17      595.21     10.59 o 
  -8   1   7      774.75      740.09     15.07 o 
  -7   1   7     1333.82     1281.32     24.66 o 
  -6   1   7        1.23       14.03      4.70 o 
  -5   1   7      694.26     1020.85     27.53 o 
  -4   1   7     6768.29     7159.22     28.07 o 
  -3   1   7     7350.58     7275.29     96.03 o 
  -2   1   7     3054.47     3344.63     35.37 o 
  -1   1   7     4962.73     5774.32     51.30 o 
   0   1   7      458.84      360.54      6.81 o 
   1   1   7     1237.04     1292.34     11.55 o 
   2   1   7       89.03      106.09      3.47 o 
   3   1   7      808.59      735.69      7.94 o 
   4   1   7       64.78       47.76      3.43 o 
   5   1   7      828.23      533.70      8.52 o 
   6   1   7       10.02       18.51      3.81 o 
   7   1   7      670.34      593.78     10.29 o 
   8   1   7      199.70      179.85      7.20 o 
   9   1   7      463.88      434.70     11.91 o 
  10   1   7      140.00      111.74      7.42 o 
  11   1   7      224.08      213.77      8.53 o 
  12   1   7       16.19        8.20      3.39 o 
  13   1   7       61.48       62.62      4.96 o 
 -14   2   7        5.13       -2.78      5.99 o 
 -13   2   7       36.80       49.66      4.99 o 
 -12   2   7       20.08        9.21      4.97 o 
 -11   2   7      156.17      161.56      5.84 o 
 -10   2   7      227.97      238.23      6.20 o 
  -9   2   7       87.62       71.12      4.16 o 
  -8   2   7     1379.59     1323.17     65.11 o 
  -7   2   7       37.57       32.87      6.38 o 
  -6   2   7      501.14      528.67     10.32 o 
  -5   2   7      851.19     1087.60     11.63 o 
  -4   2   7        3.38        6.43      2.98 o 
  -3   2   7        7.21        9.52      2.29 o 
  -2   2   7     4008.56     3976.88     19.96 o 
  -1   2   7     4910.62     4988.95     42.58 o 
   0   2   7      720.77      917.70     13.86 o 
   1   2   7       71.71      120.27      4.29 o 
   2   2   7     1357.11     1326.13      9.99 o 
   3   2   7     2793.20     2682.52     23.00 o 
   4   2   7     1087.17      830.43     15.59 o 
   5   2   7     1229.31     1131.21     15.23 o 
   6   2   7        6.54       18.47      3.82 o 
   7   2   7       33.12       29.28      4.84 o 
   8   2   7       35.59       20.89      7.56 o 
   9   2   7        8.34        8.17      5.92 o 
  10   2   7       38.50       36.90      5.25 o 
  11   2   7        9.78        2.61      4.76 o 
  12   2   7       11.04        7.99      3.41 o 
  13   2   7        1.44        0.52      3.52 o 
 -13   3   7        0.24       -1.62      3.97 o 
 -12   3   7      205.39      226.31      6.77 o 
 -11   3   7        5.30        8.90      4.66 o 
 -10   3   7      317.40      364.71      7.79 o 
  -9   3   7      145.60      130.34      5.83 o 
  -8   3   7        0.61       -8.76     10.28 o 
  -7   3   7        1.24        1.97      5.80 o 
  -6   3   7      879.69      772.51     19.28 o 
  -5   3   7     1622.61     1858.55     49.00 o 
  -4   3   7     1089.91     1067.73     11.95 o 
  -3   3   7     3408.88     3643.14     50.81 o 
  -2   3   7     3173.87     2913.06     26.18 o 
  -1   3   7       12.35        5.82      2.70 o 
   0   3   7     1549.10     1820.29     52.53 o 
   1   3   7      523.31      466.71     12.97 o 
   2   3   7      136.64       96.86      5.71 o 
   3   3   7     1456.15     1312.47     20.42 o 
   4   3   7      254.99      301.47      9.05 o 
   5   3   7      648.73      742.71     25.61 o 
   6   3   7       10.43       13.53      4.14 o 
   7   3   7      102.76      113.17      5.98 o 
   8   3   7      676.70      683.98     19.20 o 
   9   3   7       44.26       33.77      6.75 o 
  10   3   7      522.57      473.49     39.17 o 
  11   3   7       95.81       89.63      5.08 o 
  12   3   7      100.03      105.98      5.47 o 
 -13   4   7       20.13        6.99      5.74 o 
 -12   4   7      146.73      169.58      7.22 o 
 -11   4   7       25.81       24.62      4.99 o 
 -10   4   7      120.55      121.95      6.28 o 
  -9   4   7      608.28      660.56     17.80 o 
  -8   4   7       14.81        9.80      5.48 o 
  -7   4   7      215.98      192.34      8.96 o 
  -6   4   7      141.35      156.60      8.08 o 
  -5   4   7       56.13       47.08      4.47 o 
  -4   4   7        5.31        5.12      3.83 o 
  -3   4   7      422.34      522.43     10.09 o 
  -2   4   7      123.12       69.00      5.40 o 
  -1   4   7     4210.96     4277.83     56.15 o 
   0   4   7      509.42      482.95     12.92 o 
   1   4   7       81.36       41.39      4.71 o 
   2   4   7     1580.93     1507.28     28.84 o 
   3   4   7      390.66      353.50     13.97 o 
   4   4   7     3822.23     4041.12    101.57 o 
   5   4   7       39.72       42.10      5.48 o 
   6   4   7      115.08      114.95      7.00 o 
   7   4   7        5.64        4.98      4.84 o 
   8   4   7       53.06       49.37      6.86 o 
   9   4   7       11.67        4.00      6.08 o 
  10   4   7       18.53       13.20      5.61 o 
  11   4   7        0.57       -0.11      4.65 o 
  12   4   7        0.22        0.85      3.31 o 
 -13   5   7       29.43       33.91      4.90 o 
 -12   5   7        0.26        1.05      4.64 o 
 -11   5   7        0.18       -0.15      4.30 o 
 -10   5   7       98.81      102.86      6.02 o 
  -9   5   7      134.13      115.66      7.34 o 
  -8   5   7       87.38       82.53     11.65 o 
  -7   5   7      285.11      296.45     10.95 o 
  -6   5   7      441.05      386.99     11.02 o 
  -5   5   7       36.18       39.06      4.49 o 
  -4   5   7     5330.02     5533.53     31.34 o 
  -3   5   7      126.82      193.21      6.01 o 
  -2   5   7      271.46      174.71      6.82 o 
  -1   5   7       28.24       35.43      6.95 o 
   0   5   7      999.39      999.65     29.59 o 
   1   5   7        4.65       10.70      4.56 o 
   2   5   7       10.83       34.72      5.35 o 
   3   5   7      493.93      413.92     13.87 o 
   4   5   7      658.76      653.07     20.52 o 
   5   5   7       44.06       58.23     11.91 o 
   6   5   7       80.22       65.88      5.03 o 
   7   5   7       70.62       92.62      8.35 o 
   8   5   7      386.08      364.10     11.91 o 
   9   5   7      139.19      131.44     10.10 o 
  10   5   7      259.19      305.51     13.47 o 
  11   5   7       42.43       50.22      4.90 o 
  12   5   7       72.17       66.57      5.34 o 
 -13   6   7        0.02        1.66      2.87 o 
 -12   6   7       59.66       67.47      6.72 o 
 -11   6   7       44.14       54.25      4.83 o 
 -10   6   7      132.56      148.48      7.79 o 
  -9   6   7       18.66       12.45      6.95 o 
  -8   6   7      808.22      986.99     87.86 o 
  -7   6   7     1816.17     1835.41     27.01 o 
  -6   6   7       30.34       29.79      7.08 o 
  -5   6   7       16.34       17.33      4.73 o 
  -4   6   7      385.40      412.79      8.46 o 
  -3   6   7      481.06      592.00     24.15 o 
  -2   6   7      671.81      772.40     33.57 o 
  -1   6   7       26.51       26.04      7.29 o 
   0   6   7      438.59      368.65     13.71 o 
   1   6   7      121.83      178.32     10.23 o 
   2   6   7      465.20      433.05     30.26 o 
   3   6   7       64.56       29.99      5.80 o 
   4   6   7     1413.22     1340.18     28.45 o 
   5   6   7        3.87        4.90      7.01 o 
   6   6   7       76.54       76.65      7.44 o 
   7   6   7       91.21       79.19     10.49 o 
   8   6   7      148.71      143.37     11.87 o 
   9   6   7       24.18       19.73      9.21 o 
  10   6   7        0.00        0.70      7.04 o 
  11   6   7       16.06       11.94      3.15 o 
 -12   7   7        5.14        1.33      4.16 o 
 -11   7   7        1.29        2.73      4.10 o 
 -10   7   7      111.95      115.82      6.76 o 
  -9   7   7      162.30      165.16     11.74 o 
  -8   7   7      145.47      103.46     10.68 o 
  -7   7   7       86.42       60.31      9.77 o 
  -6   7   7       35.38       33.84      8.02 o 
  -5   7   7       11.63       11.41      5.55 o 
  -4   7   7      234.38      241.21     13.41 o 
  -3   7   7      455.41      509.40     17.34 o 
  -2   7   7      832.03      732.84     20.07 o 
  -1   7   7       88.50       87.14      9.13 o 
   0   7   7       67.73       46.86      8.34 o 
   1   7   7      241.55      329.32     13.88 o 
   2   7   7      155.20      136.02      7.54 o 
   3   7   7      376.99      433.36     13.65 o 
   4   7   7       73.97       88.79      6.06 o 
   5   7   7      231.89      233.73      9.65 o 
   6   7   7      299.81      280.87     32.89 o 
   7   7   7       37.24       35.23      6.52 o 
   8   7   7      377.96      362.46     15.70 o 
   9   7   7      118.94      125.46     10.71 o 
  10   7   7       30.22       36.27      4.80 o 
  11   7   7       27.82       17.83      2.46 o 
 -11   8   7       10.06        6.43      4.70 o 
 -10   8   7      127.17      133.34     10.81 o 
  -9   8   7        6.21        8.16      4.91 o 
  -8   8   7       42.48       45.40      9.15 o 
  -7   8   7       37.38       40.67      9.02 o 
  -6   8   7       65.06       61.06      9.19 o 
  -5   8   7       10.52       13.91      5.81 o 
  -4   8   7        7.19       11.95      6.00 o 
  -3   8   7      310.97      334.35      8.92 o 
  -2   8   7      323.43      283.05     15.22 o 
  -1   8   7      188.29      168.21     12.61 o 
   0   8   7      820.01      873.32     22.38 o 
   1   8   7       16.12        6.58      6.45 o 
   2   8   7       50.17       32.90      4.92 o 
   3   8   7      285.70      291.49     11.50 o 
   4   8   7      691.71      667.87     14.06 o 
   5   8   7      149.57      106.48      8.04 o 
   6   8   7        1.31        1.64      5.73 o 
   7   8   7       30.76       46.27     14.39 o 
   8   8   7        2.90        3.79      8.73 o 
   9   8   7       12.18       12.19      5.23 o 
  10   8   7        0.03       -4.10      4.10 o 
 -11   9   7       24.09       28.38      3.57 o 
 -10   9   7        4.38        7.82      3.49 o 
  -9   9   7       77.52       81.72      5.62 o 
  -8   9   7       22.45       16.64      5.24 o 
  -7   9   7       29.47       26.35      7.01 o 
  -6   9   7       73.46       78.51      7.26 o 
  -5   9   7        2.17       -1.55      5.38 o 
  -4   9   7        4.55        2.00      6.30 o 
  -3   9   7      204.67      236.05     12.24 o 
  -2   9   7       66.56       59.78      7.08 o 
  -1   9   7       34.52       60.63      6.06 o 
   0   9   7       19.17       15.07      7.31 o 
   1   9   7        2.37       -0.60      5.24 o 
   2   9   7      124.59      143.38      7.03 o 
   3   9   7      308.45      273.95      8.67 o 
   4   9   7      104.39      122.61      9.57 o 
   5   9   7      279.62      274.92      8.45 o 
   6   9   7        0.04        3.59      4.62 o 
   7   9   7      206.09      228.72     13.41 o 
   8   9   7       14.39       13.51      5.26 o 
   9   9   7       74.56       74.32      4.75 o 
 -10  10   7        0.03       -0.20      3.31 o 
  -9  10   7       25.76       21.06      3.68 o 
  -8  10   7        2.62        2.61      4.13 o 
  -7  10   7        4.08        1.39      4.91 o 
  -6  10   7       89.24       77.64      6.70 o 
  -5  10   7      130.98      124.78      7.48 o 
  -4  10   7       77.44       70.20      6.58 o 
  -3  10   7       22.22       19.06      8.04 o 
  -2  10   7       41.33       34.94      6.80 o 
  -1  10   7      439.99      454.98     12.89 o 
   0  10   7       51.71       39.83      7.16 o 
   1  10   7      524.48      526.74     13.55 o 
   2  10   7       36.97       36.57      5.50 o 
   3  10   7      178.75      192.81      7.72 o 
   4  10   7       40.85       31.48      5.36 o 
   5  10   7      139.38      147.49      6.82 o 
   6  10   7        3.30       -2.37      5.11 o 
   7  10   7       53.63       53.06      5.74 o 
   8  10   7       17.71       20.64      4.38 o 
   9  10   7        3.64        1.57      3.97 o 
  -9  11   7        0.61        4.69      3.09 o 
  -8  11   7        0.15        1.33      3.38 o 
  -7  11   7       55.08       52.59      5.00 o 
  -6  11   7        7.69        0.96      4.49 o 
  -5  11   7      484.86      478.78     29.34 o 
  -4  11   7       34.16       36.57      5.73 o 
  -3  11   7        0.35        1.78      8.13 o 
  -2  11   7        6.59        2.27      8.29 o 
  -1  11   7       13.04       14.15      6.29 o 
   0  11   7       54.78       53.68      7.12 o 
   1  11   7       95.90       97.41      6.10 o 
   2  11   7        1.66        5.48      4.84 o 
   3  11   7       66.34       64.45      6.10 o 
   4  11   7       11.13        8.12      4.39 o 
   5  11   7      102.80       98.00      6.56 o 
   6  11   7        0.32        5.74      5.71 o 
   7  11   7       48.36       43.46      4.32 o 
  -7  12   7       11.92       10.74      4.16 o 
  -6  12   7       37.91       38.59      4.17 o 
  -5  12   7       16.02       12.43      5.06 o 
  -4  12   7       13.12        6.58      4.55 o 
  -3  12   7      112.83      110.18      6.53 o 
  -2  12   7        0.62        0.96      7.03 o 
  -1  12   7        2.40       -0.22      7.24 o 
   0  12   7      206.57      244.41     11.38 o 
   1  12   7      156.02      167.75      8.39 o 
   2  12   7       60.67       62.38      6.39 o 
   3  12   7        2.98        3.83      5.12 o 
   4  12   7        0.09        4.65      4.60 o 
   5  12   7       14.51       13.02      3.91 o 
   6  12   7        1.46        1.00      4.69 o 
  -5  13   7       11.82        4.04      3.76 o 
  -4  13   7        4.57        5.26      3.37 o 
  -3  13   7        8.50       11.04      3.80 o 
  -2  13   7       35.99       39.12      4.68 o 
  -1  13   7        2.73        1.65      4.01 o 
   0  13   7        1.20        0.38      6.06 o 
   1  13   7        2.14        3.58      6.06 o 
   2  13   7       14.43       23.73      6.25 o 
   3  13   7        2.54        6.80      4.90 o 
   4  13   7        7.46        7.56      3.97 o 
 -14   0   8      121.55      117.38      8.16 o 
 -12   0   8      130.02      106.56      7.86 o 
 -10   0   8     2003.42     2015.94     19.99 o 
  -8   0   8      958.10      866.24     22.99 o 
  -6   0   8      890.06     1072.75     21.90 o 
  -4   0   8      554.90      634.04     14.69 o 
  -2   0   8     2235.03     1926.46     14.50 o 
   0   0   8    18181.70    20867.77     67.33 o 
   2   0   8     5193.37     4810.21     33.41 o 
   4   0   8      511.30      456.98     13.43 o 
   6   0   8      855.27      894.45     20.64 o 
   8   0   8      177.29      208.70     13.09 o 
  10   0   8        8.16        8.79      7.26 o 
  12   0   8        0.37        4.34      3.79 o 
 -14   1   8       20.06        8.17      4.26 o 
 -13   1   8        0.12       -0.86      4.39 o 
 -12   1   8        0.67        1.98      5.21 o 
 -11   1   8       41.48       38.62      4.60 o 
 -10   1   8      160.38      115.50      5.18 o 
  -9   1   8      202.57      198.19      6.91 o 
  -8   1   8     2909.88     2984.09     41.03 o 
  -7   1   8      193.70      160.80      8.13 o 
  -6   1   8        7.18       -0.56      5.14 o 
  -5   1   8      687.11      815.86     12.49 o 
  -4   1   8     1462.82     2061.01     17.60 o 
  -3   1   8     2676.86     2526.48     21.70 o 
  -2   1   8     3901.57     4064.28     79.89 o 
  -1   1   8     1201.78     1219.47     10.13 o 
   0   1   8     3877.37     4135.75     57.89 o 
   1   1   8       84.59      147.06      8.38 o 
   2   1   8        3.60        1.65      2.57 o 
   3   1   8     1152.80     1196.00     10.50 o 
   4   1   8        2.26        1.29      2.98 o 
   5   1   8      257.06      333.52      7.29 o 
   6   1   8      609.16      606.29      9.95 o 
   7   1   8      205.16      214.63     17.36 o 
   8   1   8     1037.31      891.93     22.47 o 
   9   1   8       50.45       57.64      6.47 o 
  10   1   8      292.47      240.80      9.34 o 
  11   1   8       10.12       11.64      4.08 o 
  12   1   8       20.44       29.07      3.49 o 
 -14   2   8       25.06       22.66      6.04 o 
 -13   2   8       52.98       59.69      5.02 o 
 -12   2   8       87.15       94.00      5.73 o 
 -11   2   8        8.17       10.42      4.76 o 
 -10   2   8       50.78       51.71      4.67 o 
  -9   2   8     1043.87     1012.60     13.78 o 
  -8   2   8        0.55        6.63      6.79 o 
  -7   2   8       64.80      116.98      7.12 o 
  -6   2   8      476.01      502.83     10.24 o 
  -5   2   8     2378.24     2776.42     20.57 o 
  -4   2   8      302.33      387.62      5.59 o 
  -3   2   8       16.73       22.02      2.96 o 
  -2   2   8     1702.30     1679.36     33.34 o 
  -1   2   8     5239.60     6223.75     48.68 o 
   0   2   8     7202.12     8646.70     76.95 o 
   1   2   8     1542.05     1336.54      8.82 o 
   2   2   8     5435.20     5101.24     20.06 o 
   3   2   8     2786.17     3258.55     17.35 o 
   4   2   8     2180.80     2435.60     34.99 o 
   5   2   8     1597.16     1336.31     28.55 o 
   6   2   8      758.20      662.01     10.45 o 
   7   2   8       28.83       16.35      4.35 o 
   8   2   8        2.47       -4.73      8.73 o 
   9   2   8       28.55       15.81      7.77 o 
  10   2   8       89.22       84.33      6.90 o 
  11   2   8        0.33        1.42      4.58 o 
  12   2   8        4.94        7.14      3.14 o 
 -13   3   8        0.10       -0.83      3.80 o 
 -12   3   8        1.69        2.86      4.46 o 
 -11   3   8       16.31       14.85      4.95 o 
 -10   3   8       18.77        9.95      4.41 o 
  -9   3   8       20.94       41.97      5.88 o 
  -8   3   8      779.29      849.75     44.46 o 
  -7   3   8     1781.41     1641.16     68.92 o 
  -6   3   8     1835.14     1844.42     80.90 o 
  -5   3   8       64.71       69.83      5.61 o 
  -4   3   8       45.65       21.42      3.23 o 
  -3   3   8      297.18      511.28      7.23 o 
  -2   3   8      873.16     1016.40     26.42 o 
  -1   3   8     1194.99      889.16     25.23 o 
   0   3   8       36.89       48.79      6.83 o 
   1   3   8      253.28      241.94      7.26 o 
   2   3   8      715.68      588.13      7.68 o 
   3   3   8       11.90        3.72      2.70 o 
   4   3   8     2811.80     2775.71     23.27 o 
   5   3   8       86.32       66.18      6.16 o 
   6   3   8       35.42       25.13      4.48 o 
   7   3   8      305.76      268.81      5.71 o 
   8   3   8        0.76        2.50      7.99 o 
   9   3   8      281.51      293.96     26.07 o 
  10   3   8       31.50       42.10      4.99 o 
  11   3   8      133.37      142.43      7.03 o 
  12   3   8        9.82        7.39      3.58 o 
 -13   4   8       67.44       62.71      4.93 o 
 -12   4   8       88.89      109.06      4.84 o 
 -11   4   8      168.56      197.22      9.04 o 
 -10   4   8        3.08        4.08      4.60 o 
  -9   4   8      346.65      401.21     10.00 o 
  -8   4   8      517.02      573.30     11.14 o 
  -7   4   8      665.88      631.99     24.01 o 
  -6   4   8       81.84      117.12     13.98 o 
  -5   4   8      228.94      240.32      6.72 o 
  -4   4   8       37.00       50.67      4.45 o 
  -3   4   8     5069.75     4974.20     92.92 o 
  -2   4   8      107.35      109.35      6.11 o 
  -1   4   8      765.53      686.28     10.89 o 
   0   4   8      165.66      151.53     16.44 o 
   1   4   8     1427.57     1460.53     41.18 o 
   2   4   8       61.09       36.32      5.33 o 
   3   4   8     7970.08     7554.13     81.95 o 
   4   4   8      890.70     1017.97     15.50 o 
   5   4   8     1712.85     1681.28     22.87 o 
   6   4   8       15.81        8.56      5.62 o 
   7   4   8       89.76       72.00     18.84 o 
   8   4   8       47.49       38.86      7.14 o 
   9   4   8        9.31        6.67      5.71 o 
  10   4   8       15.45       12.92      9.52 o 
  11   4   8       43.03       44.22      5.80 o 
  12   4   8        1.32        3.61      3.07 o 
 -13   5   8        3.86        4.36      3.74 o 
 -12   5   8       14.53        7.93      4.19 o 
 -11   5   8       53.49       59.98      5.70 o 
 -10   5   8        3.76        0.92      4.29 o 
  -9   5   8      198.57      223.18      8.26 o 
  -8   5   8      436.15      472.35     17.31 o 
  -7   5   8      141.95      111.23      9.20 o 
  -6   5   8      651.07      626.03     13.86 o 
  -5   5   8     2066.79     2188.98     23.19 o 
  -4   5   8      152.39      153.42      7.37 o 
  -3   5   8     3596.45     3615.44     97.04 o 
  -2   5   8       38.19       37.55      7.78 o 
  -1   5   8     1495.25     1344.27     23.08 o 
   0   5   8      204.68      244.36     30.73 o 
   1   5   8      281.72      325.38     26.97 o 
   2   5   8      198.96      239.92     22.38 o 
   3   5   8      509.51      536.66     16.09 o 
   4   5   8     1001.14      961.45     25.34 o 
   5   5   8       50.03       25.11      6.21 o 
   6   5   8       75.94       43.58      5.17 o 
   7   5   8       16.45       17.52      6.85 o 
   8   5   8        7.19        8.66      6.32 o 
   9   5   8      503.62      531.99     17.42 o 
  10   5   8       26.86       20.62      7.73 o 
  11   5   8       47.50       52.72      3.82 o 
  12   5   8        0.07        1.97      3.21 o 
 -12   6   8       25.10       26.15      5.45 o 
 -11   6   8      305.26      367.52     12.63 o 
 -10   6   8       84.98       82.23      5.61 o 
  -9   6   8      529.81      585.43     23.22 o 
  -8   6   8      420.04      417.38     31.07 o 
  -7   6   8      483.94      454.88     22.77 o 
  -6   6   8       68.50       79.18      6.21 o 
  -5   6   8      190.85      194.48      8.27 o 
  -4   6   8        2.33        7.21      5.35 o 
  -3   6   8     1488.72     1558.37     76.41 o 
  -2   6   8       34.78       26.18      4.81 o 
  -1   6   8      638.33      572.11     17.33 o 
   0   6   8        0.34        6.58      6.90 o 
   1   6   8      703.74      674.65     47.19 o 
   2   6   8      484.75      573.30     11.91 o 
   3   6   8     1595.26     1580.45     19.35 o 
   4   6   8       90.78      106.01     12.51 o 
   5   6   8      311.04      271.81      8.34 o 
   6   6   8      452.29      506.93     18.70 o 
   7   6   8       32.01       46.37     10.06 o 
   8   6   8      109.31      108.11     11.75 o 
   9   6   8       60.71       73.51     10.15 o 
  10   6   8       11.03       12.28      4.61 o 
  11   6   8        3.96        2.61      3.30 o 
 -12   7   8       28.22       32.24      4.51 o 
 -11   7   8       14.26       14.05      3.49 o 
 -10   7   8        6.15        4.68      5.60 o 
  -9   7   8      166.52      205.63     12.35 o 
  -8   7   8       10.58        5.89      7.62 o 
  -7   7   8      238.37      213.16     13.14 o 
  -6   7   8      260.01      236.93     13.00 o 
  -5   7   8      383.43      507.17     13.20 o 
  -4   7   8      529.66      474.05     17.28 o 
  -3   7   8       19.61       24.92      7.57 o 
  -2   7   8      259.83      256.36     13.65 o 
  -1   7   8      356.00      438.43     16.89 o 
   0   7   8       29.74       40.62      9.14 o 
   1   7   8      105.84      101.34     10.55 o 
   2   7   8       54.99       64.58      9.33 o 
   3   7   8      517.06      518.30     12.12 o 
   4   7   8       31.25       28.17      6.03 o 
   5   7   8       50.54       84.78     11.13 o 
   6   7   8      150.68      125.76     16.67 o 
   7   7   8      174.57      184.12     13.23 o 
   8   7   8       93.37       97.03     10.52 o 
   9   7   8      158.51      163.07      7.85 o 
  10   7   8       29.21       29.43      4.48 o 
  11   7   8       55.81       48.70      3.95 o 
 -11   8   8       55.01       48.39      6.15 o 
 -10   8   8       21.88       16.75      4.37 o 
  -9   8   8       83.65       75.68      5.96 o 
  -8   8   8      108.32       83.60      9.67 o 
  -7   8   8      144.85      117.11     10.46 o 
  -6   8   8      184.43      190.96     12.78 o 
  -5   8   8        2.55        0.98      7.46 o 
  -4   8   8        5.86       -4.85      8.27 o 
  -3   8   8       26.52       39.66      5.12 o 
  -2   8   8      576.96      619.78     11.41 o 
  -1   8   8     1214.90     1282.32     15.26 o 
   0   8   8      602.55      619.15     14.00 o 
   1   8   8      948.64      946.41     11.51 o 
   2   8   8      130.54      103.21      6.26 o 
   3   8   8        0.77        4.81      6.11 o 
   4   8   8      410.99      432.48     20.66 o 
   5   8   8        8.36       10.56      5.79 o 
   6   8   8      116.55      102.55      7.38 o 
   7   8   8        2.96        8.96      8.21 o 
   8   8   8       70.23       51.30      6.26 o 
   9   8   8        0.37       -1.77      3.73 o 
  10   8   8        0.07        0.06      4.27 o 
 -10   9   8       15.39       14.49      5.73 o 
  -9   9   8       81.38       74.01      5.47 o 
  -8   9   8      258.87      236.49      8.85 o 
  -7   9   8      314.45      280.17      9.91 o 
  -6   9   8      530.79      495.04     42.07 o 
  -5   9   8       68.30       62.18      6.60 o 
  -4   9   8       42.50       28.61      9.14 o 
  -3   9   8       88.48       60.11     13.72 o 
  -2   9   8       69.53       77.90      8.59 o 
  -1   9   8      346.80      351.15     11.09 o 
   0   9   8       32.44       28.31      5.34 o 
   1   9   8      209.89      230.66     11.38 o 
   2   9   8      326.99      331.73      9.17 o 
   3   9   8       98.58      108.57      6.61 o 
   4   9   8        3.47        9.00      4.86 o 
   5   9   8      111.17       92.77      6.32 o 
   6   9   8      189.64      180.72      7.01 o 
   7   9   8        0.88       -1.10      8.20 o 
   8   9   8       36.11       48.43      5.54 o 
   9   9   8       18.88       24.81      3.94 o 
  -9  10   8        3.33        1.31      3.15 o 
  -8  10   8       70.05       65.35      5.36 o 
  -7  10   8       48.94       53.93      5.78 o 
  -6  10   8       12.83       10.99      5.43 o 
  -5  10   8      124.79      110.51      8.38 o 
  -4  10   8      205.30      207.81     13.69 o 
  -3  10   8       81.62       78.12     10.25 o 
  -2  10   8      303.59      263.75     10.36 o 
  -1  10   8        0.00        2.97      5.30 o 
   0  10   8      533.91      567.31     26.10 o 
   1  10   8       23.41       17.42      5.20 o 
   2  10   8      544.38      544.27     10.92 o 
   3  10   8       10.90        3.54      5.13 o 
   4  10   8       25.51       24.03      5.17 o 
   5  10   8        4.29        3.31      4.68 o 
   6  10   8      126.16      101.88      9.20 o 
   7  10   8       19.65       40.07      6.47 o 
   8  10   8       19.58       27.76      3.99 o 
  -8  11   8       99.38       85.56     17.52 o 
  -7  11   8        0.86        0.75      3.93 o 
  -6  11   8       27.13       23.02      4.86 o 
  -5  11   8        0.10        3.16      4.76 o 
  -4  11   8      168.89      162.60      7.69 o 
  -3  11   8       67.62       72.27      6.75 o 
  -2  11   8       28.84       38.52      8.62 o 
  -1  11   8        5.71       10.93      5.85 o 
   0  11   8        8.19        2.93      5.19 o 
   1  11   8       33.81       31.35      5.23 o 
   2  11   8       12.61       12.86      4.78 o 
   3  11   8      109.31       96.59      6.04 o 
   4  11   8        8.71        9.27      4.27 o 
   5  11   8        5.54        9.52      4.75 o 
   6  11   8       24.72       33.14      7.33 o 
   7  11   8        0.48       -3.58      3.58 o 
  -7  12   8        6.59        7.37      3.69 o 
  -6  12   8       14.94        8.85      3.48 o 
  -5  12   8       16.50       15.23      4.02 o 
  -4  12   8      128.54      127.48      6.33 o 
  -3  12   8       21.19       20.13      5.12 o 
  -2  12   8       72.61       71.81      5.90 o 
  -1  12   8       11.60       12.77      7.38 o 
   0  12   8        7.90        5.83      5.43 o 
   1  12   8      135.20      138.58     12.43 o 
   2  12   8      194.25      185.36      8.00 o 
   3  12   8       50.21       50.68      4.45 o 
   4  12   8       14.02       13.72      4.37 o 
   5  12   8        9.07       16.34      5.78 o 
   6  12   8        8.90        7.42      4.03 o 
  -5  13   8        1.72        2.34      3.54 o 
  -4  13   8       52.45       53.56      3.87 o 
  -3  13   8       38.24       40.90      4.89 o 
  -2  13   8       25.41       25.60      4.03 o 
  -1  13   8       68.91       77.12      7.54 o 
   0  13   8       22.82       25.46      6.41 o 
   1  13   8        3.14        0.81      6.06 o 
   2  13   8       12.88       14.13      5.42 o 
   3  13   8        0.75        3.88      4.55 o 
 -13   0   9      129.99      149.50     12.41 o 
 -11   0   9      317.72      309.84      9.14 o 
  -9   0   9      737.24      714.82     11.84 o 
  -7   0   9      284.28      252.99     13.58 o 
  -5   0   9       53.71       67.52      4.93 o 
  -3   0   9     4965.33     5301.33     97.76 o 
  -1   0   9     7708.09     8273.29    115.56 o 
   1   0   9    37411.96    37077.07    380.83 o 
   3   0   9       11.67       28.23      5.07 o 
   5   0   9     1547.68     1236.98     23.11 o 
   7   0   9     1726.64     1608.09     29.59 o 
   9   0   9        2.19        5.50      7.83 o 
  11   0   9       28.35       20.07      4.82 o 
 -14   1   9        0.06        3.23      4.02 o 
 -13   1   9        0.57       -2.25      4.02 o 
 -12   1   9       31.28       40.56      5.59 o 
 -11   1   9        1.62        4.68      4.13 o 
 -10   1   9       17.32       38.87      4.35 o 
  -9   1   9      123.68      100.02      4.77 o 
  -8   1   9       44.90       39.24      7.44 o 
  -7   1   9     2410.35     2444.79     77.44 o 
  -6   1   9      330.65      323.93      9.72 o 
  -5   1   9     1001.84      904.44     13.62 o 
  -4   1   9     2930.81     2838.37     20.37 o 
  -3   1   9     9652.60    10511.83    112.17 o 
  -2   1   9     7817.38     7820.45     41.14 o 
  -1   1   9     2540.16     3421.58     20.91 o 
   0   1   9      186.48      173.00      5.89 o 
   1   1   9     7960.34     8420.22    145.38 o 
   2   1   9     1457.42     1717.24     19.90 o 
   3   1   9        4.32        1.08      2.56 o 
   4   1   9      348.12      236.26      9.19 o 
   5   1   9      295.63      202.30      7.88 o 
   6   1   9     1204.42     1046.87     16.47 o 
   7   1   9     1092.82     1101.90     18.91 o 
   8   1   9      267.98      258.23     13.73 o 
   9   1   9      381.38      386.99     11.31 o 
  10   1   9       15.08       12.14      4.19 o 
  11   1   9      165.99      174.69      5.90 o 
  12   1   9       22.39       23.68      3.13 o 
 -14   2   9       28.06       25.72      5.40 o 
 -13   2   9       57.83       59.67      4.71 o 
 -12   2   9       43.37       30.60      4.54 o 
 -11   2   9       89.93       87.24      5.97 o 
 -10   2   9      365.66      408.69     12.02 o 
  -9   2   9       49.37       42.58      5.09 o 
  -8   2   9      605.92      641.35     39.64 o 
  -7   2   9       91.32       73.91      7.17 o 
  -6   2   9       19.72       13.74      7.81 o 
  -5   2   9     1549.50     1880.28     36.15 o 
  -4   2   9     3021.41     3680.20     25.60 o 
  -3   2   9      976.15      861.34      7.97 o 
  -2   2   9      403.34      402.99      7.79 o 
  -1   2   9      504.90      639.84     11.29 o 
   0   2   9     1504.34     1865.71     21.53 o 
   1   2   9     7250.17     7338.92     69.14 o 
   2   2   9     1213.76     1090.20     14.01 o 
   3   2   9     5163.22     4973.36     25.94 o 
   4   2   9      566.67      573.63     13.08 o 
   5   2   9     1888.40     1855.46     61.16 o 
   6   2   9       85.10      107.33      6.54 o 
   7   2   9      324.81      291.87      8.28 o 
   8   2   9       24.45       30.29      8.44 o 
   9   2   9        0.31        0.82      6.96 o 
  10   2   9       17.43       13.14      8.51 o 
  11   2   9       18.67       16.71      3.93 o 
  12   2   9        7.60        9.31      3.48 o 
 -13   3   9        1.67        0.37      3.16 o 
 -12   3   9        1.38       -2.54      4.11 o 
 -11   3   9       17.79       25.53      5.13 o 
 -10   3   9       37.17       44.58      5.67 o 
  -9   3   9        4.13        1.07      5.76 o 
  -8   3   9      162.06      167.37      6.62 o 
  -7   3   9     1134.26     1172.03     26.91 o 
  -6   3   9      754.64      867.02     22.46 o 
  -5   3   9     2209.47     2744.76     23.94 o 
  -4   3   9     6243.59     7143.95     40.30 o 
  -3   3   9      444.59      632.98     15.67 o 
  -2   3   9     1418.11     1590.64     15.87 o 
  -1   3   9      256.77      193.94      8.04 o 
   0   3   9     1920.46     1884.19     16.36 o 
   1   3   9     1838.35     2024.32     18.08 o 
   2   3   9       76.46       45.35      3.71 o 
   3   3   9      169.85      198.38      4.90 o 
   4   3   9       48.49       65.19      5.75 o 
   5   3   9      534.86      610.74     17.22 o 
   6   3   9      172.15      199.25      6.84 o 
   7   3   9        1.05       14.41      6.20 o 
   8   3   9      341.86      294.77     15.71 o 
   9   3   9      165.75      150.51     12.00 o 
  10   3   9      140.61      129.15      9.03 o 
  11   3   9       56.07       52.62      4.39 o 
  12   3   9      108.16      110.99      4.60 o 
 -13   4   9       35.37       30.64      5.99 o 
 -12   4   9       29.91       30.99      4.00 o 
 -11   4   9       12.80       17.87      4.98 o 
 -10   4   9      117.46      117.51      6.55 o 
  -9   4   9      104.59      121.82      7.00 o 
  -8   4   9        5.18        3.26      9.31 o 
  -7   4   9      981.27     1018.41     25.50 o 
  -6   4   9      954.13      911.71     23.07 o 
  -5   4   9       62.83       68.77      6.18 o 
  -4   4   9        0.54        2.20      5.12 o 
  -3   4   9     2340.26     2390.19     34.73 o 
  -2   4   9     4493.64     4966.85    112.63 o 
  -1   4   9      623.99      613.75     16.08 o 
   0   4   9      661.53      550.95     49.95 o 
   1   4   9      314.43      428.64     26.23 o 
   2   4   9     8314.11     7842.87    178.43 o 
   3   4   9      144.48      201.80      7.45 o 
   4   4   9     6814.11     6915.15    106.72 o 
   5   4   9      682.44      714.75     13.98 o 
   6   4   9      401.54      465.35      7.60 o 
   7   4   9        2.30       12.17      5.96 o 
   8   4   9       70.42       73.56      8.05 o 
   9   4   9        4.72        9.07      5.97 o 
  10   4   9        0.06        0.65      4.02 o 
  11   4   9        0.66        2.02      4.17 o 
  12   4   9        8.24        6.52      2.55 o 
 -13   5   9       55.11       56.53      4.27 o 
 -12   5   9        6.44        4.25      4.02 o 
 -11   5   9       16.36       35.21      4.55 o 
 -10   5   9      308.96      331.51      6.94 o 
  -9   5   9      119.72       86.84      6.95 o 
  -8   5   9       70.41       81.96     10.20 o 
  -7   5   9        3.38       -7.57      8.18 o 
  -6   5   9     1785.45     1913.56     32.76 o 
  -5   5   9        4.47        5.60      7.51 o 
  -4   5   9     4982.35     5016.13    134.80 o 
  -3   5   9      166.72      200.76      8.24 o 
  -2   5   9       71.49       31.15      5.38 o 
  -1   5   9      319.83      422.62     14.83 o 
   0   5   9     2877.28     2929.36     34.74 o 
   1   5   9       74.16       96.72      7.66 o 
   2   5   9      189.93      204.54      8.27 o 
   3   5   9      459.22      419.02     11.15 o 
   4   5   9     1023.33     1032.06     35.71 o 
   5   5   9     1444.62     1731.71     30.73 o 
   6   5   9       15.69       18.28      6.11 o 
   7   5   9        2.16        8.68      6.79 o 
   8   5   9      369.43      394.29     21.50 o 
   9   5   9        2.37        4.41      8.58 o 
  10   5   9      253.09      267.28      8.12 o 
  11   5   9        0.20       -0.57      3.52 o 
 -12   6   9       58.61       56.28     11.78 o 
 -11   6   9       29.01       36.66      5.30 o 
 -10   6   9      388.88      431.21     11.54 o 
  -9   6   9        0.45        2.69      6.11 o 
  -8   6   9      210.93      193.12      9.47 o 
  -7   6   9       39.91       28.70      7.34 o 
  -6   6   9      143.17      168.72      9.29 o 
  -5   6   9      224.31      286.11      9.94 o 
  -4   6   9      217.12      259.64     11.61 o 
  -3   6   9       24.67       19.45      5.21 o 
  -2   6   9     1302.81     1327.10     25.96 o 
  -1   6   9      774.00      753.91     20.15 o 
   0   6   9      451.09      385.67     15.09 o 
   1   6   9     1325.70     1244.94     24.37 o 
   2   6   9     4319.61     4631.34    320.78 o 
   3   6   9      286.94      259.15      9.76 o 
   4   6   9      970.13     1046.47     18.55 o 
   5   6   9       90.77       94.83      6.79 o 
   6   6   9      125.36      111.15     11.23 o 
   7   6   9      274.49      249.85     14.59 o 
   8   6   9       28.20       21.85      9.21 o 
   9   6   9        9.38       14.01      5.64 o 
  10   6   9        0.03       -2.68      4.13 o 
  11   6   9        4.50        8.32      2.85 o 
 -12   7   9       10.44        9.69      3.41 o 
 -11   7   9        2.77        4.48      3.21 o 
 -10   7   9       11.60       11.85      5.26 o 
  -9   7   9      154.41      146.67     10.60 o 
  -8   7   9       18.16       12.31      7.79 o 
  -7   7   9        6.12       13.86      6.82 o 
  -6   7   9      177.20      207.86     12.24 o 
  -5   7   9      305.33      312.70      8.60 o 
  -4   7   9      623.52      607.83     18.81 o 
  -3   7   9      517.31      483.67     17.54 o 
  -2   7   9      444.35      369.06     15.75 o 
  -1   7   9      851.13      781.99     21.30 o 
   0   7   9       40.18       38.64      8.79 o 
   1   7   9      197.63      247.88     13.52 o 
   2   7   9        5.15       -8.95      8.95 o 
   3   7   9        8.88        6.03      5.93 o 
   4   7   9      184.77      189.53     25.24 o 
   5   7   9       48.52       70.69      7.39 o 
   6   7   9       30.22       38.00      9.48 o 
   7   7   9       48.05       47.62     13.12 o 
   8   7   9      111.70      172.62     12.50 o 
   9   7   9       76.47       59.65      5.72 o 
  10   7   9       36.85       36.79      3.24 o 
 -11   8   9       56.14       48.19      6.83 o 
 -10   8   9       88.86       98.95      4.52 o 
  -9   8   9       63.05       65.14      5.88 o 
  -8   8   9       70.52       64.51      8.62 o 
  -7   8   9      452.63      467.22     17.04 o 
  -6   8   9      270.83      230.09     12.90 o 
  -5   8   9      451.96      448.47     33.02 o 
  -4   8   9        0.23       -0.46      5.74 o 
  -3   8   9      233.76      249.69      8.63 o 
  -2   8   9       76.84       61.06      5.33 o 
  -1   8   9      314.39      301.55      7.54 o 
   0   8   9      616.47      673.90      9.89 o 
   1   8   9     1651.43     1682.75     15.16 o 
   2   8   9      168.96      148.08      8.20 o 
   3   8   9     1005.30      961.84     34.31 o 
   4   8   9      548.91      536.80     48.43 o 
   5   8   9        6.58        4.99      5.89 o 
   6   8   9       66.43       60.10      6.39 o 
   7   8   9      226.57      228.73     13.04 o 
   8   8   9        2.22        6.94      9.90 o 
   9   8   9       29.58       33.34      4.67 o 
  10   8   9        9.65        9.43      3.36 o 
 -10   9   9        0.32       -1.78      2.99 o 
  -9   9   9       48.63       46.14      4.86 o 
  -8   9   9       25.75       14.04      5.00 o 
  -7   9   9       57.95       54.28      6.61 o 
  -6   9   9      444.19      403.48     33.42 o 
  -5   9   9      609.15      597.68     19.15 o 
  -4   9   9       89.45       92.41      7.12 o 
  -3   9   9      499.53      490.56     12.65 o 
  -2   9   9      117.64      146.93      9.18 o 
  -1   9   9      154.31      134.20      8.45 o 
   0   9   9       20.35       14.90      5.30 o 
   1   9   9       15.87       18.49      5.19 o 
   2   9   9      174.52      134.20     10.36 o 
   3   9   9      110.12      110.95      6.70 o 
   4   9   9       11.47       12.78      5.03 o 
   5   9   9      107.75      112.24      6.51 o 
   6   9   9        0.23        4.18      4.48 o 
   7   9   9       67.28       85.45     10.32 o 
   8   9   9       30.50       36.27      5.01 o 
   9   9   9       29.20       30.74      3.40 o 
  -9  10   9       10.08       12.95      3.21 o 
  -8  10   9        1.07        3.00      4.05 o 
  -7  10   9      123.50      149.42      7.99 o 
  -6  10   9       39.44       38.83      5.86 o 
  -5  10   9       13.34       13.51      5.14 o 
  -4  10   9        0.11       -0.71      5.28 o 
  -3  10   9      219.19      208.22     12.93 o 
  -2  10   9        3.67        2.09      5.00 o 
  -1  10   9      630.33      610.20     19.93 o 
   0  10   9       37.27       30.25      5.61 o 
   1  10   9       71.25       45.96      5.51 o 
   2  10   9      595.83      673.41     12.06 o 
   3  10   9      405.53      473.10     11.92 o 
   4  10   9        5.63        6.31      4.94 o 
   5  10   9      173.71      190.59      6.94 o 
   6  10   9        7.04        8.73      4.89 o 
   7  10   9       56.79       59.20      5.48 o 
   8  10   9       39.50       40.77      3.55 o 
  -8  11   9       17.99       16.31      2.91 o 
  -7  11   9      187.96      192.94      6.47 o 
  -6  11   9       16.27       15.68      4.72 o 
  -5  11   9      149.27      133.44      6.96 o 
  -4  11   9      110.09       93.98      6.60 o 
  -3  11   9       36.39       37.09      5.36 o 
  -2  11   9       29.00       33.32      8.75 o 
  -1  11   9        4.98        8.11      5.93 o 
   0  11   9       53.47       52.91      5.62 o 
   1  11   9       67.19       63.60      5.50 o 
   2  11   9        0.62        2.08      4.74 o 
   3  11   9        0.29        1.75      4.41 o 
   4  11   9        0.03        2.18      4.16 o 
   5  11   9       96.46       89.67      5.78 o 
   6  11   9        2.90        2.55      4.27 o 
   7  11   9       39.44       41.33      4.64 o 
  -6  12   9        3.06        2.28      3.13 o 
  -5  12   9        5.37        7.63      5.54 o 
  -4  12   9        5.47        2.16      4.11 o 
  -3  12   9      243.96      265.25      7.97 o 
  -2  12   9       76.49       86.51      5.95 o 
  -1  12   9       48.35       41.02      8.14 o 
   0  12   9       76.87       93.81      7.04 o 
   1  12   9       59.09       56.56      6.30 o 
   2  12   9       76.56       85.85      5.03 o 
   3  12   9       69.28       84.09      4.63 o 
   4  12   9       26.76       23.61      4.62 o 
   5  12   9        4.22        6.72      5.26 o 
  -4  13   9        0.18        1.03      2.83 o 
  -3  13   9       75.47       78.27      4.29 o 
  -2  13   9      113.22      125.19      8.69 o 
  -1  13   9       53.87       60.39      5.87 o 
   0  13   9       53.83       62.67      4.41 o 
   1  13   9        1.11       -1.87      3.39 o 
   2  13   9        2.14       -0.26      4.60 o 
   3  13   9        4.19       -0.60      3.58 o 
 -14   0  10       25.77       10.23      3.54 o 
 -12   0  10      209.57      231.48      9.18 o 
 -10   0  10      840.04      864.02     17.98 o 
  -8   0  10      531.37      550.21     13.33 o 
  -6   0  10       34.31       44.01      8.52 o 
  -4   0  10     2908.78     3121.88     64.67 o 
  -2   0  10      417.08      693.28     17.12 o 
   0   0  10     3459.93     4373.57     35.25 o 
   2   0  10       99.21       42.56      6.51 o 
   4   0  10      201.48      238.05     11.62 o 
   6   0  10     6527.20     6484.12     55.61 o 
   8   0  10      387.19      430.92     16.98 o 
  10   0  10        3.79       -0.44      4.96 o 
  12   0  10        5.36        7.41      4.52 o 
 -14   1  10       12.33       12.18      5.34 o 
 -13   1  10        8.99        2.84      6.25 o 
 -12   1  10       55.75       73.71      5.85 o 
 -11   1  10       45.82       54.54      4.67 o 
 -10   1  10      279.38      329.11     10.44 o 
  -9   1  10        8.54        8.32      4.81 o 
  -8   1  10     1381.07     1567.03     13.87 o 
  -7   1  10        0.87        4.81      6.32 o 
  -6   1  10     1591.15     1888.98     41.34 o 
  -5   1  10      716.32      669.67     12.22 o 
  -4   1  10     1064.41     1015.81     12.59 o 
  -3   1  10      121.75      111.18      6.62 o 
  -2   1  10     6555.56     7711.56     43.99 o 
  -1   1  10      277.96      449.99     12.74 o 
   0   1  10     2379.53     2486.93     19.17 o 
   1   1  10      717.73      938.08     12.44 o 
   2   1  10      204.95      191.56      6.43 o 
   3   1  10      499.29      701.81     11.70 o 
   4   1  10      160.76      224.52      7.45 o 
   5   1  10       93.79       63.94      6.37 o 
   6   1  10     1392.63     1318.39     20.46 o 
   7   1  10      864.43      787.23     18.91 o 
   8   1  10      550.49      550.32     18.74 o 
   9   1  10        0.93        1.77      4.48 o 
  10   1  10       94.34       84.57      4.56 o 
  11   1  10        6.66        1.59      3.46 o 
  12   1  10       83.43       92.59      5.36 o 
 -13   2  10       38.93       43.85      5.26 o 
 -12   2  10      253.64      287.59      7.08 o 
 -11   2  10      104.87       88.76      5.81 o 
 -10   2  10      132.02      127.49      6.72 o 
  -9   2  10     1084.16     1063.37     21.47 o 
  -8   2  10       52.23       48.87      6.99 o 
  -7   2  10        8.22       22.57      9.84 o 
  -6   2  10      471.43      441.16     17.98 o 
  -5   2  10      121.59      128.14      8.83 o 
  -4   2  10       84.09      133.40      4.35 o 
  -3   2  10       63.05       69.55      4.15 o 
  -2   2  10      553.68      673.55     13.90 o 
  -1   2  10     1954.56     1893.05     18.00 o 
   0   2  10     9149.13     9202.53     30.35 o 
   1   2  10       95.79       52.83      3.47 o 
   2   2  10     4887.29     5032.24     28.17 o 
   3   2  10       93.32      119.74      4.65 o 
   4   2  10      976.49     1119.98     14.15 o 
   5   2  10     6004.33     5469.61     81.58 o 
   6   2  10     4301.10     4429.19    123.77 o 
   7   2  10        2.99       -0.06      9.45 o 
   8   2  10      243.05      237.29     13.83 o 
   9   2  10       84.55       85.43      6.96 o 
  10   2  10        0.51        1.04      3.94 o 
  11   2  10        4.51        7.73      3.54 o 
  12   2  10        0.45        4.44      2.91 o 
 -13   3  10       22.99       20.58      3.05 o 
 -12   3  10        3.05        1.88      3.99 o 
 -11   3  10      188.09      184.91      6.78 o 
 -10   3  10      144.05      170.14      6.91 o 
  -9   3  10      463.13      462.78     11.09 o 
  -8   3  10      172.86      207.50     10.10 o 
  -7   3  10     1092.31     1046.79     25.97 o 
  -6   3  10     1606.96     1799.47     31.50 o 
  -5   3  10     4242.88     4374.39    129.17 o 
  -4   3  10      157.19      137.70      5.32 o 
  -3   3  10     2666.45     3284.31     27.27 o 
  -2   3  10       10.97        8.06      3.94 o 
  -1   3  10     1756.31     1622.86     61.35 o 
   0   3  10        9.46        5.73      4.30 o 
   1   3  10      282.79      300.49      8.52 o 
   2   3  10     1084.87     1370.26     25.62 o 
   3   3  10     1013.34     1326.81     15.70 o 
   4   3  10       21.56       27.16      9.83 o 
   5   3  10      517.21      503.93     11.89 o 
   6   3  10        7.14        1.00      5.42 o 
   7   3  10      542.16      666.57     70.10 o 
   8   3  10       75.56       65.78      9.34 o 
   9   3  10       41.24       51.10      8.92 o 
  10   3  10      213.82      245.57      7.62 o 
  11   3  10      170.83      185.44      6.75 o 
  12   3  10       32.81       29.77      2.80 o 
 -13   4  10       60.94       67.58      3.99 o 
 -12   4  10        0.91        0.38      3.75 o 
 -11   4  10      316.16      372.96      7.02 o 
 -10   4  10       42.96       50.34      5.62 o 
  -9   4  10      628.14      647.08     13.17 o 
  -8   4  10      153.85      174.99     17.67 o 
  -7   4  10      542.46      504.11     19.20 o 
  -6   4  10      801.65      798.51     21.75 o 
  -5   4  10      310.34      353.06      9.87 o 
  -4   4  10        7.21        2.29      5.59 o 
  -3   4  10       31.56       26.47      5.48 o 
  -2   4  10      133.07       93.98      7.54 o 
  -1   4  10      545.54      722.30     18.36 o 
   0   4  10      136.57      225.74     13.16 o 
   1   4  10     3679.19     3261.96     80.91 o 
   2   4  10      141.20      187.30      7.31 o 
   3   4  10     3503.62     3818.70     25.08 o 
   4   4  10      140.12      157.24      7.81 o 
   5   4  10     3923.61     3904.66     56.46 o 
   6   4  10        8.52        8.64      4.92 o 
   7   4  10      318.34      353.03     24.21 o 
   8   4  10       24.83       24.09      8.58 o 
   9   4  10        7.28       10.02      7.47 o 
  10   4  10       24.69       19.01      5.11 o 
  11   4  10        0.31        3.81      3.61 o 
 -12   5  10       15.80       12.48      3.94 o 
 -11   5  10      163.50      180.91      5.53 o 
 -10   5  10       56.52       69.02      5.30 o 
  -9   5  10      256.56      253.88     10.60 o 
  -8   5  10      233.64      248.83     10.23 o 
  -7   5  10      223.21      240.26      8.43 o 
  -6   5  10        1.57        2.25     10.17 o 
  -5   5  10     2974.96     2887.80     26.05 o 
  -4   5  10       71.62       92.67      7.16 o 
  -3   5  10     2354.06     2266.25     46.45 o 
  -2   5  10        0.09       -2.30      5.13 o 
  -1   5  10        0.89       14.67      7.05 o 
   0   5  10        0.01        3.43      7.14 o 
   1   5  10      331.08      462.20     37.41 o 
   2   5  10      181.67      218.38      6.76 o 
   3   5  10       10.95       10.34      6.07 o 
   4   5  10       21.41       47.94     11.18 o 
   5   5  10       28.74       19.94      7.62 o 
   6   5  10       60.01       61.99      7.66 o 
   7   5  10      188.93      196.55      7.37 o 
   8   5  10        9.87        3.97      9.25 o 
   9   5  10      369.08      399.17     25.06 o 
  10   5  10        0.12        3.08      4.45 o 
  11   5  10       63.78       68.65      4.88 o 
 -12   6  10       10.86       11.13      3.03 o 
 -11   6  10      166.20      199.51     15.00 o 
 -10   6  10       18.66       36.12      5.02 o 
  -9   6  10      340.15      356.24     11.03 o 
  -8   6  10      283.58      247.46     13.89 o 
  -7   6  10        9.99        4.86      7.44 o 
  -6   6  10      140.00      121.05      7.24 o 
  -5   6  10        5.00        3.00      8.38 o 
  -4   6  10       46.86       46.02      6.59 o 
  -3   6  10      122.95      109.19     11.78 o 
  -2   6  10      658.66      565.02     17.86 o 
  -1   6  10      666.15      654.41     19.25 o 
   0   6  10      398.95      423.36     16.40 o 
   1   6  10      877.50      806.82     20.98 o 
   2   6  10     1098.98     1123.98     24.31 o 
   3   6  10     3294.27     3222.86     28.22 o 
   4   6  10       75.15      102.95      7.09 o 
   5   6  10      515.98      567.15     14.78 o 
   6   6  10        6.95        9.41      6.87 o 
   7   6  10      305.55      403.68     18.10 o 
   8   6  10       11.08        9.62      5.87 o 
   9   6  10       42.83       46.13      5.74 o 
  10   6  10        0.91        0.62      3.67 o 
  11   6  10        2.45        2.31      3.28 o 
 -11   7  10       96.12      109.22      6.92 o 
 -10   7  10       21.96       27.69      5.33 o 
  -9   7  10      207.97      208.30     11.50 o 
  -8   7  10      307.56      332.22     10.75 o 
  -7   7  10       99.44       81.27      7.96 o 
  -6   7  10     1082.75     1128.97     19.09 o 
  -5   7  10      134.45      156.88      8.48 o 
  -4   7  10      167.54      199.67      7.26 o 
  -3   7  10      675.48      642.65     20.86 o 
  -2   7  10       44.29       58.58     10.81 o 
  -1   7  10     1919.12     1876.93     32.88 o 
   0   7  10      448.44      464.30     18.07 o 
   1   7  10      166.86      150.13      8.20 o 
   2   7  10       96.84      133.43      7.32 o 
   3   7  10      693.31      888.25     29.64 o 
   4   7  10      187.52      206.21     13.67 o 
   5   7  10       78.40       87.97     15.11 o 
   6   7  10       49.39       41.82      7.22 o 
   7   7  10       20.52       12.85      5.96 o 
   8   7  10       92.70       96.93      6.91 o 
   9   7  10      146.87      194.37     10.04 o 
  10   7  10       19.71       13.94      2.71 o 
 -11   8  10       19.36       14.83      2.64 o 
 -10   8  10       96.50      108.31      4.57 o 
  -9   8  10       47.11       53.71      5.59 o 
  -8   8  10      376.28      373.58     14.41 o 
  -7   8  10       32.92       23.81      6.69 o 
  -6   8  10      217.57      223.39      9.58 o 
  -5   8  10       12.57       16.92      6.62 o 
  -4   8  10      191.32      204.13      6.51 o 
  -3   8  10        1.30        6.30      5.50 o 
  -2   8  10      185.81      180.38      7.00 o 
  -1   8  10      447.12      490.53     10.02 o 
   0   8  10     1383.14     1277.98     21.19 o 
   1   8  10      170.33      144.20      6.90 o 
   2   8  10      904.67     1029.59     17.59 o 
   3   8  10        0.25       -2.58      6.49 o 
   4   8  10      932.30      944.12     97.88 o 
   5   8  10      180.51      201.27     36.75 o 
   6   8  10      209.56      164.71     12.22 o 
   7   8  10       97.77      113.51     10.29 o 
   8   8  10      141.35      150.09      9.61 o 
   9   8  10        1.09       -2.25      3.87 o 
 -10   9  10        8.20        9.65      5.75 o 
  -9   9  10        0.99       -1.05      3.57 o 
  -8   9  10      224.04      208.40      7.90 o 
  -7   9  10       11.93       11.95      5.22 o 
  -6   9  10      232.09      209.34     13.99 o 
  -5   9  10       18.31       11.87      5.04 o 
  -4   9  10      311.01      302.65     10.08 o 
  -3   9  10       42.14       47.21      5.64 o 
  -2   9  10      466.33      488.74     12.75 o 
  -1   9  10       15.74       21.28      5.02 o 
   0   9  10      268.12      230.21      8.13 o 
   1   9  10      105.50      109.54      6.57 o 
   2   9  10        3.43        6.22      4.74 o 
   3   9  10        0.00       -0.44      4.98 o 
   4   9  10       19.43       24.80      6.42 o 
   5   9  10       40.13       47.64      5.45 o 
   6   9  10      182.76      210.41      6.61 o 
   7   9  10        0.12        5.89      5.23 o 
   8   9  10       23.14       32.27      4.45 o 
  -9  10  10       14.93       16.36      2.87 o 
  -8  10  10       45.69       47.41      9.54 o 
  -7  10  10      139.02      131.35      6.57 o 
  -6  10  10      117.47      101.98      6.52 o 
  -5  10  10        2.08       -0.57      4.84 o 
  -4  10  10       95.23       90.10      6.60 o 
  -3  10  10       49.10       52.51      5.11 o 
  -2  10  10      147.52      168.30      7.21 o 
  -1  10  10        0.37        0.19      4.90 o 
   0  10  10      308.24      359.43     11.41 o 
   1  10  10       37.39       37.94      5.63 o 
   2  10  10      140.12      119.22      7.21 o 
   3  10  10      157.91      161.55      6.90 o 
   4  10  10      183.73      172.70      6.81 o 
   5  10  10       15.89       22.96      4.60 o 
   6  10  10      148.57      164.24     10.96 o 
   7  10  10       32.98       43.45      4.78 o 
  -8  11  10      104.91       89.70      3.73 o 
  -7  11  10       29.19       31.73      4.01 o 
  -6  11  10       13.64       10.15      4.17 o 
  -5  11  10        0.12        2.99      4.49 o 
  -4  11  10      498.20      470.66     10.81 o 
  -3  11  10      150.30      154.02      7.51 o 
  -2  11  10      176.51      203.11     12.64 o 
  -1  11  10        2.59        7.40      4.81 o 
   0  11  10        7.97       11.23      4.64 o 
   1  11  10       40.77       37.02      5.21 o 
   2  11  10       27.68       28.37      4.83 o 
   3  11  10        1.57        1.71      4.22 o 
   4  11  10        0.84        2.07      3.84 o 
   5  11  10       19.41       13.57      4.19 o 
   6  11  10       52.06       61.05      5.85 o 
  -6  12  10        9.78        5.46      3.01 o 
  -5  12  10       23.83       26.64      3.86 o 
  -4  12  10        1.98        3.42      3.93 o 
  -3  12  10        4.51        8.46      4.43 o 
  -2  12  10      237.40      269.77      7.89 o 
  -1  12  10        0.15        1.68      4.26 o 
   0  12  10        7.24        3.08      4.99 o 
   1  12  10      159.91      188.75      6.06 o 
   2  12  10      139.68      143.84      5.41 o 
   3  12  10      112.79      122.90      6.90 o 
   4  12  10       17.38       14.05      3.59 o 
   5  12  10       30.58       27.80      3.28 o 
  -4  13  10       21.61       19.67      3.93 o 
  -3  13  10       50.55       46.06      5.54 o 
  -2  13  10       12.71       16.36      3.61 o 
  -1  13  10      133.61      147.69     10.50 o 
   0  13  10        1.53        2.71      4.86 o 
   1  13  10        0.80       -1.44      4.66 o 
   2  13  10        0.48        0.73      3.64 o 
 -13   0  11      509.22      545.97     15.91 o 
 -11   0  11     1237.84     1120.91     19.05 o 
  -9   0  11      488.81      491.65     14.42 o 
  -7   0  11      269.48      228.38     13.57 o 
  -5   0  11     1054.08      933.64     17.53 o 
  -3   0  11       21.47       10.13      4.23 o 
  -1   0  11     7086.70     7648.10     49.55 o 
   1   0  11     7428.48     8944.14     53.80 o 
   5   0  11     2352.20     1926.17     30.38 o 
   7   0  11     2906.53     2810.32     38.30 o 
   9   0  11       67.76       75.15      6.72 o 
  11   0  11        0.71       -1.14      3.91 o 
 -13   1  11        1.31       -0.13      5.74 o 
 -12   1  11        1.81        2.60      4.97 o 
 -11   1  11       17.40       21.41      5.11 o 
 -10   1  11       23.45       24.22      4.35 o 
  -9   1  11      869.45      871.42     12.63 o 
  -8   1  11       26.08       21.88      6.31 o 
  -7   1  11     1961.43     2149.74     27.41 o 
  -6   1  11      209.37      227.46      9.11 o 
  -5   1  11     2399.46     2397.45     47.13 o 
  -4   1  11     2989.28     3654.94     25.00 o 
  -3   1  11      558.83      528.68     14.44 o 
  -2   1  11      553.57      687.94      9.78 o 
  -1   1  11     5814.47     5694.04     43.09 o 
   0   1  11      934.08     1440.29     15.90 o 
   1   1  11     2608.15     2965.81     22.34 o 
   2   1  11       56.31       22.27      4.43 o 
   3   1  11        5.94        3.10      3.85 o 
   4   1  11      288.40      357.10     14.98 o 
   5   1  11     1403.05     1216.92     20.45 o 
   6   1  11      935.12     1017.43     34.38 o 
   7   1  11        4.26       -6.83      6.83 o 
   8   1  11      180.36      207.69     10.37 o 
   9   1  11      121.57      141.15      6.54 o 
  10   1  11        0.23        0.31      3.31 o 
  11   1  11      159.72      174.58      5.17 o 
  12   1  11        9.99       11.96      3.72 o 
 -13   2  11      202.97      217.90      6.08 o 
 -12   2  11      158.30      167.15      5.89 o 
 -11   2  11      443.79      458.18     13.11 o 
 -10   2  11      285.48      310.68      9.82 o 
  -9   2  11      300.59      301.18     11.01 o 
  -8   2  11      280.35      322.59      9.02 o 
  -7   2  11       92.31       78.57      7.88 o 
  -6   2  11       57.44       66.97      6.83 o 
  -5   2  11       59.37       66.09      6.05 o 
  -4   2  11       61.57       80.70      4.55 o 
  -3   2  11      142.84      153.28      5.40 o 
  -2   2  11      841.77      944.82     11.25 o 
  -1   2  11     1106.55      989.37     42.82 o 
   0   2  11     4507.06     5125.27     40.37 o 
   1   2  11    11840.15    11770.51     48.90 o 
   2   2  11      115.34      181.27     18.01 o 
   3   2  11     2710.62     2943.64     57.83 o 
   4   2  11     2105.56     2291.15    134.46 o 
   5   2  11      198.94      161.08      8.47 o 
   6   2  11     2459.57     2741.53     21.96 o 
   7   2  11      680.51      658.80     20.27 o 
   8   2  11        7.16       13.79      7.45 o 
   9   2  11       80.01       70.22      5.48 o 
  10   2  11       96.44       78.29      4.99 o 
  11   2  11        5.97        3.18      3.25 o 
 -13   3  11        5.73       14.14      3.87 o 
 -12   3  11       63.65       81.49      4.21 o 
 -11   3  11      155.17      159.60      6.37 o 
 -10   3  11      283.09      291.84      9.99 o 
  -9   3  11      418.56      425.53     14.97 o 
  -8   3  11      182.28      220.62      9.85 o 
  -7   3  11      572.21      634.14     21.25 o 
  -6   3  11     1265.03     1346.82     28.09 o 
  -5   3  11     1606.01     1554.66     73.44 o 
  -4   3  11     4743.80     5470.04     33.36 o 
  -3   3  11        0.66        4.93      3.75 o 
  -2   3  11      604.32      647.41     13.62 o 
  -1   3  11      888.20      903.67     14.11 o 
   0   3  11       68.70       37.82      4.82 o 
   1   3  11       61.90       64.64      4.58 o 
   2   3  11      624.86      679.72     25.65 o 
   3   3  11       55.43       44.12      4.16 o 
   4   3  11      257.49      220.12      8.71 o 
   5   3  11       38.73       28.92      6.10 o 
   6   3  11      174.31      162.34      6.46 o 
   7   3  11        2.39        3.36      9.07 o 
   8   3  11        3.38        5.06      7.80 o 
   9   3  11      117.08       90.05      7.70 o 
  10   3  11       86.37       93.25      5.17 o 
  11   3  11       52.80       67.89      4.79 o 
 -12   4  11      285.27      305.43      5.97 o 
 -11   4  11        0.06        4.20      3.87 o 
 -10   4  11      906.28     1003.29     18.07 o 
  -9   4  11       58.79       65.61      6.75 o 
  -8   4  11     1053.69     1233.07     48.53 o 
  -7   4  11       96.46      105.66     11.11 o 
  -6   4  11      526.58      562.45     19.50 o 
  -5   4  11      112.83       91.54      6.87 o 
  -4   4  11       40.90       23.16      5.95 o 
  -3   4  11      132.37      147.83      7.47 o 
  -2   4  11     1423.24     1494.32     20.70 o 
  -1   4  11      993.23      946.22     21.39 o 
   0   4  11     1573.30     1545.65     26.63 o 
   1   4  11        0.23        1.48      4.89 o 
   2   4  11     5934.47     6464.56     37.03 o 
   3   4  11        0.86        1.63      4.24 o 
   4   4  11     3790.30     4103.70     48.71 o 
   5   4  11      268.17      429.68     20.28 o 
   6   4  11       79.09       80.93      8.12 o 
   7   4  11       60.84       70.36      7.74 o 
   8   4  11       39.83       31.90      6.21 o 
   9   4  11        1.92        4.28      5.32 o 
  10   4  11       49.44       68.10      5.57 o 
  11   4  11        0.04       -1.42      3.19 o 
 -12   5  11        0.52        4.54      3.89 o 
 -11   5  11        0.81       -0.78      3.89 o 
 -10   5  11      254.37      278.00      7.47 o 
  -9   5  11        0.43       -0.75      7.69 o 
  -8   5  11      142.65      142.48     11.33 o 
  -7   5  11        6.80        8.63      8.09 o 
  -6   5  11     1917.44     1905.23     66.50 o 
  -5   5  11        6.63        6.20      6.30 o 
  -4   5  11     2552.32     2736.57     76.61 o 
  -3   5  11      111.91       74.51      7.08 o 
  -2   5  11     1332.38     1227.77     25.27 o 
  -1   5  11       39.61       20.59      8.91 o 
   0   5  11     1122.80     1095.38     23.96 o 
   1   5  11       62.18       78.63      9.90 o 
   2   5  11        1.00       -3.16      4.35 o 
   3   5  11       90.70       60.10      9.15 o 
   4   5  11      211.19      170.98      9.99 o 
   5   5  11      854.11      810.34     15.85 o 
   6   5  11      170.41      182.29      7.84 o 
   7   5  11        0.46       -3.64      5.25 o 
   8   5  11      211.68      265.71      9.08 o 
   9   5  11       30.00       29.18      8.61 o 
  10   5  11      145.22      156.30      6.53 o 
  11   5  11        4.65        0.49      2.53 o 
 -12   6  11       58.07       54.53      3.18 o 
 -11   6  11      168.56      185.39      6.77 o 
 -10   6  11      524.38      576.39      9.75 o 
  -9   6  11        6.06        4.29      5.87 o 
  -8   6  11      454.75      494.49     35.55 o 
  -7   6  11      640.77      602.38     42.62 o 
  -6   6  11       45.78       20.26      9.85 o 
  -5   6  11      162.10      173.26      7.44 o 
  -4   6  11        6.81        3.10      7.10 o 
  -3   6  11      173.18      187.84     13.62 o 
  -2   6  11      198.97      190.93     13.29 o 
  -1   6  11       50.94       31.32      9.98 o 
   0   6  11     1276.26     1257.32     26.49 o 
   1   6  11      629.72      672.22     20.07 o 
   2   6  11     1670.15     1881.85     91.16 o 
   3   6  11      876.09      864.98     14.70 o 
   4   6  11      260.53      218.31     17.91 o 
   5   6  11        7.88        4.49      6.41 o 
   6   6  11      268.76      250.56     11.71 o 
   7   6  11       28.88       27.99      5.48 o 
   8   6  11      212.15      257.06      8.98 o 
   9   6  11        9.85        4.79      5.01 o 
  10   6  11       16.40       19.37      5.70 o 
 -11   7  11        0.07        0.06      3.28 o 
 -10   7  11      180.85      214.54      7.43 o 
  -9   7  11        0.92        0.33      5.23 o 
  -8   7  11      155.75      162.45      8.22 o 
  -7   7  11      201.37      187.53      8.87 o 
  -6   7  11      829.78      838.89     38.98 o 
  -5   7  11      580.43      577.85     13.28 o 
  -4   7  11      591.51      623.05     18.09 o 
  -3   7  11      588.40      554.93     16.18 o 
  -2   7  11      645.47      729.12     10.33 o 
  -1   7  11     1005.00     1027.14     16.89 o 
   0   7  11      476.93      498.25     10.27 o 
   1   7  11      202.53      210.68      7.41 o 
   2   7  11      174.92      200.97      7.49 o 
   3   7  11      633.50      649.96     19.96 o 
   4   7  11      365.16      399.56     16.64 o 
   5   7  11        0.64        9.20      7.43 o 
   6   7  11       13.16       13.61      6.55 o 
   7   7  11       12.30       11.73      4.68 o 
   8   7  11       55.39       83.53      6.27 o 
   9   7  11       59.47       57.12      4.57 o 
  10   7  11       31.35       35.95      4.87 o 
 -11   8  11       88.86       74.82      4.54 o 
 -10   8  11      104.40      111.41      4.36 o 
  -9   8  11       72.98       73.18      5.63 o 
  -8   8  11      175.82      161.53     10.16 o 
  -7   8  11      454.84      473.42     13.55 o 
  -6   8  11      220.13      234.93      9.49 o 
  -5   8  11       14.61       13.17      6.66 o 
  -4   8  11       28.29       32.20      5.38 o 
  -3   8  11       15.17        6.29      5.39 o 
  -2   8  11       52.56       34.02      6.01 o 
  -1   8  11      371.80      337.28      8.77 o 
   0   8  11      233.65      233.34     10.47 o 
   1   8  11     1988.22     1845.40     28.48 o 
   2   8  11      292.34      236.25      8.28 o 
   3   8  11       55.78       71.53      7.13 o 
   4   8  11       20.17       15.98      7.16 o 
   5   8  11      145.10      189.09     13.40 o 
   6   8  11        0.16        0.33      8.19 o 
   7   8  11      266.45      301.28     12.17 o 
   8   8  11       10.71       17.48      6.29 o 
   9   8  11       57.73       61.42      6.00 o 
 -10   9  11        5.14       -1.20      3.69 o 
  -9   9  11       29.61       31.18      3.61 o 
  -8   9  11        0.04        0.75      4.48 o 
  -7   9  11      515.30      470.98     26.44 o 
  -6   9  11      104.17      102.41     12.70 o 
  -5   9  11      580.57      535.46     12.48 o 
  -4   9  11        4.78       -1.45      4.72 o 
  -3   9  11      458.22      431.80     10.04 o 
  -2   9  11        3.25        2.61      4.96 o 
  -1   9  11      210.14      230.41      7.69 o 
   0   9  11       12.51        7.89      4.88 o 
   1   9  11       32.19       28.48      5.26 o 
   2   9  11      164.31      150.07      7.16 o 
   3   9  11       39.51       31.78      5.35 o 
   4   9  11       30.79       20.91      5.06 o 
   5   9  11        4.21        7.49      4.70 o 
   6   9  11        0.32        0.31      5.49 o 
   7   9  11      140.61      169.03     12.59 o 
   8   9  11        1.80        7.52      3.66 o 
  -9  10  11       55.86       53.39      4.81 o 
  -8  10  11        3.94        5.37      3.60 o 
  -7  10  11      275.34      269.50     13.43 o 
  -6  10  11       87.35       84.32      6.16 o 
  -5  10  11       58.12       47.66      5.60 o 
  -4  10  11       32.77       19.82      4.57 o 
  -3  10  11       54.44       50.64      4.72 o 
  -2  10  11       31.06       27.81      5.09 o 
  -1  10  11       97.66      105.72      6.46 o 
   0  10  11       56.80       52.53      5.59 o 
   1  10  11      104.13      102.80      6.28 o 
   2  10  11       22.67       19.09      4.82 o 
   3  10  11      537.32      615.83     10.86 o 
   4  10  11        1.80        4.07      5.75 o 
   5  10  11      178.27      191.14      6.05 o 
   6  10  11        5.25        4.41      7.40 o 
   7  10  11        3.21        0.09      3.55 o 
  -7  11  11      192.44      194.10     14.00 o 
  -6  11  11       11.88       12.50      4.00 o 
  -5  11  11       50.04       40.38      4.70 o 
  -4  11  11        8.94       10.96      4.62 o 
  -3  11  11      394.56      450.94     10.93 o 
  -2  11  11       74.52       88.81      4.96 o 
  -1  11  11       93.76      109.51      6.00 o 
   0  11  11        3.46        2.32      4.47 o 
   1  11  11        0.19        2.19      4.30 o 
   2  11  11        0.44        4.36      4.38 o 
   3  11  11        1.05        3.83      4.03 o 
   4  11  11        0.01        0.63      3.79 o 
   5  11  11       18.32       16.67      7.06 o 
   6  11  11        0.01       -0.93      3.21 o 
  -6  12  11       28.50       16.79      4.02 o 
  -5  12  11        0.31       -1.20      6.46 o 
  -4  12  11        1.80        5.45      3.84 o 
  -3  12  11       31.83       26.61      4.18 o 
  -2  12  11        1.67        8.17      4.23 o 
  -1  12  11       48.15       54.20      4.56 o 
   0  12  11        0.88       -0.39      3.62 o 
   1  12  11        1.16        2.70      3.90 o 
   2  12  11       71.66       67.68      4.40 o 
   3  12  11       88.65       92.09      5.09 o 
   4  12  11      129.34      137.72      5.35 o 
  -3  13  11       44.57       36.45      4.46 o 
  -2  13  11      164.23      178.41      7.20 o 
  -1  13  11        0.66        4.70      4.30 o 
   0  13  11       52.83       60.69      5.27 o 
   1  13  11       35.08       42.29      4.20 o 
 -12   0  12      254.48      298.63     15.44 o 
 -10   0  12      601.31      542.71     14.78 o 
  -8   0  12      327.97      414.98     10.77 o 
  -6   0  12       28.44       16.33      8.40 o 
  -4   0  12        6.92       23.88      4.90 o 
  -2   0  12      651.04      625.11     10.99 o 
   0   0  12     2257.60     1820.20     26.45 o 
   2   0  12     1663.52     2012.83     27.98 o 
   4   0  12     3869.05     3481.19     39.36 o 
   6   0  12      418.31      619.70     49.59 o 
   8   0  12      581.72      510.71     30.87 o 
  10   0  12       12.94       11.82      4.48 o 
 -13   1  12        0.05        0.53      5.69 o 
 -12   1  12       54.38       40.13      7.84 o 
 -11   1  12        5.22       11.53      6.85 o 
 -10   1  12      131.19      133.60      7.12 o 
  -9   1  12       41.05       29.05      6.04 o 
  -8   1  12     2771.28     2996.80     26.97 o 
  -7   1  12      690.59      633.51     18.98 o 
  -6   1  12     4539.94     5031.35     96.62 o 
  -5   1  12     1568.57     1629.62     19.09 o 
  -4   1  12     3055.80     3573.75     32.07 o 
  -3   1  12      435.08      426.47      8.53 o 
  -2   1  12     3465.05     3749.11     34.42 o 
  -1   1  12      587.74      522.46     10.54 o 
   0   1  12     1097.86     1067.74     14.62 o 
   1   1  12        5.57        7.78      4.00 o 
   2   1  12     1610.93     1717.42     26.57 o 
   3   1  12      541.53      610.40     18.33 o 
   4   1  12       39.78       38.72      5.52 o 
   5   1  12      609.76      547.41     12.99 o 
   6   1  12     1261.77     1195.83     17.52 o 
   7   1  12      883.64     1129.49     15.19 o 
   8   1  12       18.19       21.74      4.26 o 
   9   1  12       57.91       45.77      4.20 o 
  10   1  12      175.45      193.69      7.32 o 
  11   1  12       14.78       13.28      2.94 o 
 -13   2  12      153.22      161.82      5.40 o 
 -12   2  12      391.25      409.64      9.33 o 
 -11   2  12        0.63       -4.62      4.85 o 
 -10   2  12      190.40      211.90      9.58 o 
  -9   2  12      378.42      334.23     14.22 o 
  -8   2  12     1069.16     1145.58     16.26 o 
  -7   2  12       79.66       70.01      7.89 o 
  -6   2  12      790.69      932.68     23.18 o 
  -5   2  12       98.65       83.12      6.84 o 
  -4   2  12       47.54       95.33      7.64 o 
  -3   2  12        4.54        1.38      3.38 o 
  -2   2  12       73.82       63.33      5.47 o 
  -1   2  12      460.03      504.05     13.51 o 
   0   2  12      139.46      123.33      5.00 o 
   1   2  12        1.72        5.64      3.34 o 
   2   2  12      609.13      719.90     12.50 o 
   3   2  12      373.98      250.11      8.46 o 
   4   2  12      926.01     1065.78     22.00 o 
   5   2  12     2347.43     1958.96     22.87 o 
   6   2  12      989.87     1074.83     30.38 o 
   7   2  12      237.73      255.03     10.19 o 
   8   2  12       39.43       37.99      9.65 o 
   9   2  12       33.24       40.43      4.80 o 
  10   2  12        1.39        1.62      3.56 o 
  11   2  12       20.08       18.72      3.63 o 
 -13   3  12       48.97       56.23      5.13 o 
 -12   3  12        1.52        5.81      3.42 o 
 -11   3  12        8.61        9.76      4.58 o 
 -10   3  12       62.84       57.49      5.51 o 
  -9   3  12       76.98       96.06     10.70 o 
  -8   3  12      343.05      375.34     14.14 o 
  -7   3  12     1420.65     1531.10     30.71 o 
  -6   3  12      593.49      614.92     20.04 o 
  -5   3  12     3149.94     3144.53     40.41 o 
  -4   3  12      521.05      553.93     15.99 o 
  -3   3  12     5383.06     5242.81     33.44 o 
  -2   3  12       52.75       26.64      4.31 o 
  -1   3  12     2873.47     2301.30     42.22 o 
   0   3  12      965.53      982.36     14.57 o 
   1   3  12      141.86      141.84      6.34 o 
   2   3  12      642.84      735.82     13.12 o 
   3   3  12      398.78      447.13     10.78 o 
   4   3  12       13.64       31.23     10.62 o 
   5   3  12       73.52      118.31      8.81 o 
   6   3  12      115.63      117.81      8.43 o 
   7   3  12       92.75      110.44     11.14 o 
   8   3  12       26.17       26.61      5.83 o 
   9   3  12        7.49       10.87      4.14 o 
  10   3  12       63.61       68.89      4.42 o 
  11   3  12       57.18       69.14      4.08 o 
 -12   4  12      171.53      182.07      4.61 o 
 -11   4  12       59.74       59.16      4.26 o 
 -10   4  12       22.41       26.45      4.56 o 
  -9   4  12      663.70      707.92     14.17 o 
  -8   4  12      227.18      200.01     11.74 o 
  -7   4  12      829.64      798.10     23.99 o 
  -6   4  12       43.39       40.32      7.37 o 
  -5   4  12        0.07       -6.11      6.11 o 
  -4   4  12      293.45      320.06     10.18 o 
  -3   4  12        1.05       -1.61      5.13 o 
  -2   4  12      887.64      952.16     22.24 o 
  -1   4  12      566.00      539.19     17.61 o 
   0   4  12       31.35       41.74      8.78 o 
   1   4  12      378.91      337.20      9.39 o 
   2   4  12      262.65      302.46      9.46 o 
   3   4  12     2523.28     2661.23     78.06 o 
   4   4  12      526.65      656.66     11.96 o 
   5   4  12     3175.60     3474.59    123.72 o 
   6   4  12      586.76      503.41     10.59 o 
   7   4  12       18.20       19.76      6.77 o 
   8   4  12       48.21       31.24      6.31 o 
   9   4  12        0.33        0.45      7.68 o 
  10   4  12        7.69       15.58      8.17 o 
  11   4  12       37.55       41.03      3.21 o 
 -12   5  12        1.94        6.42      4.66 o 
 -11   5  12       34.28       28.93      4.03 o 
 -10   5  12        4.07       -1.02      4.59 o 
  -9   5  12      140.99      139.89     13.55 o 
  -8   5  12      172.76      155.30     10.62 o 
  -7   5  12      441.69      445.63     19.91 o 
  -6   5  12        0.72        7.97     12.49 o 
  -5   5  12     2777.34     2735.61     22.08 o 
  -4   5  12       37.79       23.18      6.02 o 
  -3   5  12     2930.94     3020.50     35.33 o 
  -2   5  12      294.49      310.07     14.87 o 
  -1   5  12     1460.23     1409.16     28.07 o 
   0   5  12       35.06       54.76      9.93 o 
   1   5  12      768.81      845.68     30.60 o 
   2   5  12       77.92       64.89      5.51 o 
   3   5  12       20.00        1.11      6.34 o 
   4   5  12      430.43      432.59     16.28 o 
   5   5  12      542.67      546.94     16.09 o 
   6   5  12      269.88      344.94     11.63 o 
   7   5  12      260.42      244.29     10.09 o 
   8   5  12       10.63       14.48      8.10 o 
   9   5  12      210.78      268.25     12.45 o 
  10   5  12       30.37       33.83      4.19 o 
 -12   6  12       23.79       17.57      3.73 o 
 -11   6  12      365.18      402.62     10.90 o 
 -10   6  12       34.60       41.72      4.47 o 
  -9   6  12      847.84      903.60     64.01 o 
  -8   6  12        3.51       11.63      6.44 o 
  -7   6  12       60.53       48.79     10.40 o 
  -6   6  12      114.61      131.94     13.36 o 
  -5   6  12        4.84       -3.24      7.32 o 
  -4   6  12       52.66       50.86      6.11 o 
  -3   6  12      198.49      213.23      9.87 o 
  -2   6  12        0.06        5.67      9.69 o 
  -1   6  12      592.26      566.57     19.76 o 
   0   6  12      334.65      349.96     16.25 o 
   1   6  12      601.98      532.10     14.03 o 
   2   6  12      440.87      514.37     19.42 o 
   3   6  12     1345.85     1368.85     20.68 o 
   4   6  12      267.87      320.03     20.05 o 
   5   6  12       32.47       48.36      6.78 o 
   6   6  12       85.99       90.05      7.53 o 
   7   6  12      230.62      263.57      7.69 o 
   8   6  12       13.07       13.21      7.55 o 
   9   6  12       59.72       74.90      7.71 o 
  10   6  12        4.10        3.22      2.79 o 
 -11   7  12        9.57       16.80      3.88 o 
 -10   7  12        1.49        6.10      4.40 o 
  -9   7  12       70.32       73.34      6.03 o 
  -8   7  12       61.86       70.23      6.96 o 
  -7   7  12        0.65       -1.89     11.83 o 
  -6   7  12      488.78      508.31     19.95 o 
  -5   7  12      752.69      699.54     22.20 o 
  -4   7  12      118.97      117.89     12.26 o 
  -3   7  12     1030.53      997.08     24.73 o 
  -2   7  12     1213.23     1178.23     12.85 o 
  -1   7  12      696.55      651.02     11.72 o 
   0   7  12     1309.85     1228.70     25.02 o 
   1   7  12       41.47       42.50      5.93 o 
   2   7  12       37.25       36.37      9.12 o 
   3   7  12       17.24       19.71      9.00 o 
   4   7  12       29.52       18.50      9.05 o 
   5   7  12        4.04        7.50      6.76 o 
   6   7  12      185.10      192.07     12.40 o 
   7   7  12       12.51       16.32      6.30 o 
   8   7  12      204.52      274.56      7.62 o 
   9   7  12       40.58       39.60      5.20 o 
 -10   8  12       75.85       80.41      3.72 o 
  -9   8  12       51.84       65.45      5.01 o 
  -8   8  12      140.24      155.77      7.20 o 
  -7   8  12       55.88       57.67      6.18 o 
  -6   8  12      176.33      169.13      9.79 o 
  -5   8  12       29.64       31.76      5.94 o 
  -4   8  12       54.81       56.41      7.18 o 
  -3   8  12      129.73      148.14      6.75 o 
  -2   8  12       56.70       43.94      5.42 o 
  -1   8  12       29.10       30.48      5.27 o 
   0   8  12      377.29      404.36     12.16 o 
   1   8  12      282.21      317.05     15.62 o 
   2   8  12      276.55      265.58     10.78 o 
   3   8  12      354.03      435.55     67.90 o 
   4   8  12       97.89       66.32     10.46 o 
   5   8  12      189.23      169.85     12.29 o 
   6   8  12       76.19       81.98     10.13 o 
   7   8  12       34.64       47.85      8.11 o 
   8   8  12       30.73       36.17      4.61 o 
   9   8  12        0.87        1.17      2.44 o 
 -10   9  12        0.61       -0.67      3.31 o 
  -9   9  12        3.12        4.77      3.13 o 
  -8   9  12      123.50      118.86      5.88 o 
  -7   9  12       73.42       64.46      5.77 o 
  -6   9  12      480.33      480.56     10.95 o 
  -5   9  12      227.20      213.57     11.23 o 
  -4   9  12      262.34      249.90      7.53 o 
  -3   9  12        0.04       -0.97      4.87 o 
  -2   9  12      638.30      658.88     18.79 o 
  -1   9  12       81.95       84.67      5.90 o 
   0   9  12      212.97      199.20      7.60 o 
   1   9  12       34.14       40.80      5.36 o 
   2   9  12        7.73       21.51      5.11 o 
   3   9  12       22.62       17.96      4.85 o 
   4   9  12        2.58        3.90      4.87 o 
   5   9  12        0.10       -4.15      6.11 o 
   6   9  12       92.11      110.20      6.88 o 
   7   9  12        6.13        4.01      4.34 o 
   8   9  12       35.31       37.81      4.99 o 
  -9  10  12       37.23       32.41      3.93 o 
  -8  10  12       60.50       72.05      4.37 o 
  -7  10  12        0.50        6.30      4.11 o 
  -6  10  12      236.35      207.62     16.85 o 
  -5  10  12        1.37        2.54      4.48 o 
  -4  10  12       39.40       37.05      4.55 o 
  -3  10  12        9.48        6.61      4.36 o 
  -2  10  12        1.01        0.51      3.94 o 
  -1  10  12       13.05       15.35      4.77 o 
   0  10  12      185.90      157.65      6.84 o 
   1  10  12       32.75       40.17      5.29 o 
   2  10  12      128.97      128.53      6.36 o 
   3  10  12       31.35       39.57      4.87 o 
   4  10  12      430.33      497.72     13.94 o 
   5  10  12        6.54        4.33      5.14 o 
   6  10  12      158.23      167.38      7.06 o 
   7  10  12        0.00       -4.18      4.18 o 
  -7  11  12      207.89      205.07      7.98 o 
  -6  11  12      129.80      124.44      4.86 o 
  -5  11  12        1.54        0.42      4.28 o 
  -4  11  12      270.96      273.07      8.35 o 
  -3  11  12       21.54       26.25      4.39 o 
  -2  11  12      227.05      262.30      8.01 o 
  -1  11  12        8.93       10.90      4.28 o 
   0  11  12        2.50        5.29      4.26 o 
   1  11  12        4.78        1.88      4.07 o 
   2  11  12       91.90       78.66      6.65 o 
   3  11  12        4.33        6.94      3.81 o 
   4  11  12        0.24       -0.17      3.61 o 
   5  11  12       20.94       37.55      7.91 o 
  -5  12  12        8.12        1.56      4.62 o 
  -4  12  12        1.79        0.95      5.18 o 
  -3  12  12       31.53       30.88      6.14 o 
  -2  12  12       22.77       17.57      6.09 o 
  -1  12  12        4.10        6.23      5.55 o 
   0  12  12        2.20       -5.15      6.93 o 
   1  12  12       55.64       69.06      4.28 o 
   2  12  12       17.10       18.17      3.25 o 
   3  12  12       29.14       36.21      6.48 o 
 -13   0  13       51.11       41.80      7.93 o 
 -11   0  13      277.42      254.11     14.30 o 
  -9   0  13      381.87      437.40     13.96 o 
  -7   0  13     1012.85     1058.05     34.02 o 
  -5   0  13      642.19      594.24     66.71 o 
  -3   0  13        4.51       31.12      5.11 o 
  -1   0  13      274.44      412.94     13.92 o 
   1   0  13        1.39        1.39      5.72 o 
   3   0  13      668.94      571.48     16.62 o 
   5   0  13      281.65      261.69     16.41 o 
   7   0  13      590.29      636.66     14.15 o 
   9   0  13      277.76      321.10     13.64 o 
  11   0  13        4.56        3.83      2.88 o 
 -13   1  13        0.03        0.15      3.75 o 
 -12   1  13       29.60       38.84      7.43 o 
 -11   1  13       70.87       59.59      6.94 o 
 -10   1  13        6.78        7.79      5.55 o 
  -9   1  13     1147.57     1137.53     14.07 o 
  -8   1  13       22.60       17.55      9.23 o 
  -7   1  13     1705.18     2034.58     19.00 o 
  -6   1  13      110.75      116.88      7.88 o 
  -5   1  13     2376.42     2486.26     28.70 o 
  -4   1  13      218.98      214.42      5.70 o 
  -3   1  13     3141.24     2802.71     29.73 o 
  -2   1  13       73.71       88.79      5.82 o 
  -1   1  13     1408.29     1367.37     43.04 o 
   0   1  13       50.62       56.81      5.32 o 
   1   1  13       43.45       56.86      5.25 o 
   2   1  13      522.35      586.78     15.94 o 
   3   1  13       28.84       37.78     11.90 o 
   4   1  13       30.23       29.21      4.75 o 
   5   1  13      317.68      390.87      7.47 o 
   6   1  13       71.66      121.96      6.49 o 
   7   1  13       97.02       60.52      5.62 o 
   8   1  13        5.30        2.45      3.97 o 
   9   1  13      180.12      198.65      9.35 o 
  10   1  13       36.02       40.40      3.88 o 
  11   1  13       57.38       66.26      4.49 o 
 -13   2  13       53.88       59.45      4.89 o 
 -12   2  13       63.37       63.53      5.95 o 
 -11   2  13      306.95      307.12     11.82 o 
 -10   2  13       23.58       19.06      6.80 o 
  -9   2  13      324.65      339.55     10.43 o 
  -8   2  13      903.89     1065.75     23.88 o 
  -7   2  13      995.11      970.00     15.42 o 
  -6   2  13      283.89      336.83      8.48 o 
  -5   2  13      530.87      565.23     23.71 o 
  -4   2  13        4.73        9.79      4.23 o 
  -3   2  13       66.26      106.59     13.65 o 
  -1   2  13     1133.41      921.30     20.17 o 
   0   2  13       20.05        5.61      3.61 o 
   1   2  13      819.96      949.51     16.63 o 
   2   2  13       66.35       55.80      5.72 o 
   3   2  13      139.33      109.59     15.31 o 
   4   2  13     1759.80     1791.19     31.24 o 
   5   2  13      169.56      157.46      6.39 o 
   6   2  13      596.75      740.76     27.94 o 
   7   2  13     1443.49     1479.22     68.77 o 
   8   2  13       32.33       50.05      5.26 o 
   9   2  13      137.35      155.58      6.03 o 
  10   2  13       15.12       15.46      2.97 o 
  11   2  13       15.59       15.03      2.81 o 
 -13   3  13      127.57      110.08      5.93 o 
 -12   3  13       88.75       88.93      4.74 o 
 -11   3  13        0.26       -0.89      4.71 o 
 -10   3  13      229.15      199.63     11.74 o 
  -9   3  13       66.10       74.93      9.87 o 
  -8   3  13       39.52       48.13     12.27 o 
  -7   3  13      301.08      338.58     13.12 o 
  -6   3  13     1274.69     1340.35     28.87 o 
  -5   3  13      733.95      794.76     22.38 o 
  -4   3  13     3509.81     3514.18     41.86 o 
  -3   3  13      600.70      657.27     14.67 o 
  -2   3  13      833.11      719.22     13.84 o 
  -1   3  13       49.57       44.58      5.80 o 
   0   3  13        3.23       21.04      6.58 o 
   1   3  13      113.86      107.78      6.44 o 
   2   3  13       26.44       22.52      5.27 o 
   3   3  13      258.90      274.50      9.29 o 
   4   3  13      328.46      382.48     23.74 o 
   5   3  13       36.47       57.92      8.98 o 
   6   3  13       33.94       15.23      9.71 o 
   7   3  13      310.16      267.06     10.40 o 
   8   3  13      250.57      226.41      9.15 o 
   9   3  13        0.09        0.26      3.85 o 
  10   3  13       12.76       14.22      4.18 o 
  11   3  13       14.85       12.98      2.00 o 
 -12   4  13       64.11       51.73      4.59 o 
 -11   4  13        3.20        6.68      4.68 o 
 -10   4  13      316.14      375.48     11.27 o 
  -9   4  13       14.35       16.60      6.97 o 
  -8   4  13      892.64      863.70     52.16 o 
  -7   4  13      328.59      341.34     15.58 o 
  -6   4  13      239.69      268.82     12.19 o 
  -5   4  13      365.79      342.46     16.17 o 
  -4   4  13       53.39       66.29      7.08 o 
  -3   4  13       45.98       38.19      6.54 o 
  -2   4  13       15.68        8.88      7.61 o 
  -1   4  13      156.12      108.80     11.05 o 
   0   4  13      172.09      173.46      7.93 o 
   1   4  13       60.94       33.28      5.57 o 
   2   4  13     1127.73     1228.19     26.48 o 
   3   4  13       26.97       17.72     12.44 o 
   4   4  13      183.54      184.52     21.86 o 
   5   4  13       34.93       20.40     10.59 o 
   6   4  13      117.75      105.41      7.77 o 
   7   4  13      277.52      272.78     10.42 o 
   8   4  13      318.30      410.45     16.88 o 
   9   4  13       32.24       46.16      5.41 o 
  10   4  13        0.33        1.44      3.63 o 
 -12   5  13        8.92        7.33      4.27 o 
 -11   5  13       13.16        2.20      4.88 o 
 -10   5  13       94.92       89.73      6.72 o 
  -9   5  13       49.31       48.62      8.67 o 
  -8   5  13      277.56      287.17     20.17 o 
  -7   5  13       36.71       32.89     10.81 o 
  -6   5  13      251.98      249.53     15.53 o 
  -5   5  13       30.39       32.38      6.92 o 
  -4   5  13     1960.18     2104.01     35.21 o 
  -3   5  13       65.10       64.90     10.09 o 
  -2   5  13     1525.32     1362.87     28.09 o 
  -1   5  13        1.66        4.01      8.26 o 
   0   5  13      726.61      791.43     22.03 o 
   1   5  13        1.94        1.54      5.44 o 
   2   5  13       62.28       85.86      6.11 o 
   3   5  13        6.87       11.82      5.78 o 
   4   5  13        0.14        4.26      7.08 o 
   5   5  13      152.83      207.29     15.59 o 
   6   5  13        1.09        2.17      8.40 o 
   7   5  13        4.62       12.53      6.34 o 
   8   5  13      375.86      413.35     16.18 o 
   9   5  13       93.28      117.71      6.13 o 
  10   5  13       69.17       86.82      3.72 o 
 -11   6  13        3.12       -0.90      4.78 o 
 -10   6  13      311.59      340.80     13.73 o 
  -9   6  13        3.11        4.08      8.84 o 
  -8   6  13       88.13       63.43     11.53 o 
  -7   6  13        0.30       -0.34      9.52 o 
  -6   6  13       47.50       59.78     10.76 o 
  -5   6  13      291.48      243.38     14.32 o 
  -4   6  13      128.85      125.24      8.33 o 
  -3   6  13       32.13       38.68      7.03 o 
  -2   6  13        4.43        1.39      6.88 o 
  -1   6  13      241.11      213.99      9.78 o 
   0   6  13      139.21      130.24      7.16 o 
   1   6  13      183.88      178.28      6.31 o 
   2   6  13       32.06       20.40      7.41 o 
   3   6  13      412.65      393.04     11.74 o 
   4   6  13      405.19      351.58     11.43 o 
   5   6  13       77.62       59.45      7.32 o 
   6   6  13      237.74      257.72     10.13 o 
   7   6  13        0.03        1.92      5.30 o 
   8   6  13      122.15      131.73     10.07 o 
   9   6  13       69.97       89.66      3.85 o 
 -11   7  13       54.10       52.73      4.24 o 
 -10   7  13        0.12        1.57      7.57 o 
  -9   7  13      128.26      130.95     10.21 o 
  -8   7  13      179.57      158.25     12.26 o 
  -7   7  13      127.36      111.11     11.89 o 
  -6   7  13       54.89       31.65      9.60 o 
  -5   7  13      157.04      154.92     13.35 o 
  -4   7  13      665.55      733.74     23.25 o 
  -3   7  13      667.88      631.37     14.21 o 
  -2   7  13      853.75      800.26     16.55 o 
  -1   7  13      331.14      298.38     10.46 o 
   0   7  13      506.67      454.20     14.16 o 
   1   7  13      339.17      306.25     10.69 o 
   2   7  13       80.69       57.58      9.71 o 
   3   7  13      165.54      179.16     12.88 o 
   4   7  13       24.81       21.91      6.73 o 
   5   7  13       23.80       28.14      6.72 o 
   6   7  13       14.97       19.08      6.28 o 
   7   7  13       29.97       32.94      5.49 o 
   8   7  13        6.52        9.37      5.87 o 
   9   7  13      151.75      175.18      5.06 o 
 -10   8  13      112.66      118.29      5.32 o 
  -9   8  13       10.11        2.14      4.71 o 
  -8   8  13       16.89       17.06      5.46 o 
  -7   8  13       85.41       78.34     12.38 o 
  -6   8  13      122.03      124.82      9.36 o 
  -5   8  13      329.08      290.41     10.91 o 
  -4   8  13      275.61      229.75     27.59 o 
  -3   8  13        2.23       -0.12      5.12 o 
  -2   8  13       86.22       78.78      5.72 o 
  -1   8  13       49.25       41.42      6.95 o 
   0   8  13      171.34      165.90      6.99 o 
   1   8  13       37.66       35.89      5.21 o 
   2   8  13       98.11      108.73      6.35 o 
   3   8  13        2.06        6.21      6.81 o 
   4   8  13      101.43      124.08     11.71 o 
   5   8  13      271.35      262.62     13.75 o 
   6   8  13       19.44       25.96      8.23 o 
   7   8  13      133.06      157.55      6.33 o 
   8   8  13       20.31       32.38      6.33 o 
  -9   9  13        4.36        4.46      3.81 o 
  -8   9  13        0.71       -1.91      6.18 o 
  -7   9  13      376.06      380.03     28.33 o 
  -6   9  13       14.95       14.89      5.50 o 
  -5   9  13       73.68       76.53      7.03 o 
  -4   9  13        7.18        4.29      5.52 o 
  -3   9  13      181.19      189.57      7.98 o 
  -2   9  13        7.30        6.23      4.77 o 
  -1   9  13      261.01      228.70      7.85 o 
   0   9  13       22.23       29.18      5.11 o 
   1   9  13      276.22      264.08      9.64 o 
   2   9  13       25.19       20.90      4.87 o 
   3   9  13        7.38        7.52      4.86 o 
   4   9  13       61.93       48.61      6.68 o 
   5   9  13        4.87        6.25      5.64 o 
   6   9  13        1.53        3.06      3.94 o 
   7   9  13       66.83       65.91      7.00 o 
  -8  10  13        9.44       14.51      3.93 o 
  -7  10  13       26.64       24.33      6.43 o 
  -6  10  13       26.20       10.33      6.27 o 
  -5  10  13      101.83       84.30     10.41 o 
  -4  10  13        0.00       -1.31      5.26 o 
  -3  10  13        7.62        8.84      4.76 o 
  -2  10  13       75.69       72.01      5.70 o 
  -1  10  13       33.73       54.60      5.29 o 
   0  10  13        0.03       -2.42      4.43 o 
   1  10  13      113.66      119.76      6.03 o 
   2  10  13       68.53       65.58      5.24 o 
   3  10  13      162.16      174.91      6.39 o 
   4  10  13        0.98        0.54      5.24 o 
   5  10  13      121.22      140.14      6.59 o 
   6  10  13        3.74        0.06      5.36 o 
  -7  11  13      146.04      146.71      6.36 o 
  -6  11  13       59.77       68.04      6.64 o 
  -5  11  13       44.61       44.72      6.77 o 
  -4  11  13        1.51        3.52      6.61 o 
  -3  11  13       96.39      101.53      6.08 o 
  -2  11  13       58.46       82.16     12.55 o 
  -1  11  13      164.16      165.32      6.05 o 
   0  11  13        0.05        0.04      3.82 o 
   1  11  13       30.65       35.72      4.45 o 
   2  11  13        0.35       -0.83      3.68 o 
   3  11  13      121.38      137.83      4.87 o 
   4  11  13        8.91       13.22      4.22 o 
   5  11  13        2.20        0.74      4.45 o 
  -5  12  13       16.80       17.13      4.07 o 
  -4  12  13       15.72       18.69      5.24 o 
  -3  12  13        3.54        3.15      5.27 o 
  -2  12  13        0.17        3.01      5.29 o 
  -1  12  13        1.19        3.75      4.91 o 
   0  12  13        0.06       -1.56      3.66 o 
   1  12  13        0.90       -6.21      6.21 o 
   2  12  13       31.86       32.22      6.53 o 
   3  12  13       17.69       14.34      4.81 o 
 -12   0  14       43.89       38.96      9.98 o 
 -10   0  14     1175.34     1152.20     36.81 o 
  -8   0  14      632.94      756.57     16.65 o 
  -6   0  14       84.44       85.43     10.88 o 
  -4   0  14       14.74       15.00      5.03 o 
  -2   0  14      546.51      445.96     15.26 o 
   0   0  14     1978.13     1921.17     29.37 o 
   2   0  14      866.05      674.17     18.20 o 
   4   0  14      241.30      270.87      8.49 o 
   6   0  14      283.03      296.62     12.78 o 
   8   0  14      643.51      610.37     13.01 o 
  10   0  14        0.23       -0.42      3.55 o 
 -13   1  14        3.34        1.25      3.93 o 
 -12   1  14        7.83        3.23      6.57 o 
 -11   1  14        4.86       10.77      6.33 o 
 -10   1  14       86.97       70.23      6.40 o 
  -9   1  14       20.91       21.82      6.19 o 
  -8   1  14      920.72      882.72     16.90 o 
  -7   1  14      285.01      333.97      8.55 o 
  -6   1  14       46.00       48.59      7.80 o 
  -5   1  14      670.25      804.89     11.94 o 
  -4   1  14     1326.30     1295.76     14.51 o 
  -3   1  14      228.89      242.79      6.99 o 
  -2   1  14     2873.72     2819.47     76.37 o 
  -1   1  14     1572.87     1841.25     21.82 o 
   0   1  14     1194.19     1120.55     50.32 o 
   1   1  14      106.14       94.25      6.36 o 
   2   1  14      244.74      202.93     10.95 o 
   3   1  14        0.40       14.33     13.20 o 
   4   1  14       88.48       57.94      4.29 o 
   5   1  14      135.88      190.41      6.58 o 
   6   1  14      515.90      431.26     12.71 o 
   7   1  14        6.34        0.73      4.23 o 
   8   1  14      216.66      237.48      6.35 o 
   9   1  14       60.54       68.46      4.06 o 
  10   1  14       29.78       26.70      2.71 o 
 -13   2  14       51.05       45.74      5.55 o 
 -12   2  14       91.95       89.58      4.93 o 
 -11   2  14       27.53       35.37      6.47 o 
 -10   2  14       47.98       52.36      7.09 o 
  -9   2  14      220.12      263.98     12.10 o 
  -8   2  14      434.81      364.51     14.06 o 
  -7   2  14      308.11      329.61     12.99 o 
  -6   2  14      773.73      887.89     14.34 o 
  -5   2  14      457.41      566.83     15.25 o 
  -4   2  14      137.98      115.79      9.33 o 
  -3   2  14        8.71       20.42      4.24 o 
  -2   2  14      402.56      395.77     10.41 o 
  -1   2  14      118.66      141.82      7.27 o 
   0   2  14     1144.70     1003.63     18.40 o 
   1   2  14        0.67        2.15      3.81 o 
   2   2  14     1572.55     1570.83     27.59 o 
   3   2  14      253.32      211.87      8.39 o 
   4   2  14       30.01       24.11      4.45 o 
   5   2  14       78.28       93.06      6.67 o 
   6   2  14      266.88      295.10     11.00 o 
   7   2  14       42.46       63.93      7.24 o 
   8   2  14       29.54       22.85      4.54 o 
   9   2  14        0.19       -1.90      3.24 o 
  10   2  14        6.54        1.40      3.58 o 
 -12   3  14       43.74       49.30      4.96 o 
 -11   3  14       21.42       24.82      4.81 o 
 -10   3  14        0.12       -1.44      5.17 o 
  -9   3  14        1.75        2.41      8.89 o 
  -8   3  14      246.72      275.72     12.61 o 
  -7   3  14       90.73       90.90     10.53 o 
  -6   3  14      295.38      319.31      9.72 o 
  -5   3  14     1152.35     1259.64     27.91 o 
  -4   3  14     1673.39     1852.67     31.97 o 
  -3   3  14      430.69      473.19     16.78 o 
  -2   3  14      595.66      575.49     17.50 o 
  -1   3  14        3.26        4.71      5.91 o 
   0   3  14      121.57      126.56      9.83 o 
   1   3  14       28.86       44.84     14.35 o 
   2   3  14        5.75        9.06      5.69 o 
   3   3  14      108.94       80.40      5.79 o 
   4   3  14        4.06       14.87      5.86 o 
   5   3  14        5.01       -5.94     11.24 o 
   6   3  14       10.81       22.82      9.13 o 
   7   3  14       84.69      111.99     12.38 o 
   8   3  14       40.32       34.04      4.16 o 
   9   3  14       69.23       77.97      5.58 o 
  10   3  14        9.22        6.12      3.45 o 
 -12   4  14       88.31       77.83      5.27 o 
 -11   4  14       96.49       87.69      5.90 o 
 -10   4  14       69.93       65.36      5.69 o 
  -9   4  14      433.77      474.36     14.03 o 
  -8   4  14       14.99        6.28      7.30 o 
  -7   4  14      472.87      490.43     14.51 o 
  -6   4  14      737.41      847.55     39.29 o 
  -5   4  14      223.43      208.72     10.66 o 
  -4   4  14        0.63       -3.16      9.43 o 
  -3   4  14        2.07       -4.07      8.51 o 
  -2   4  14        2.97        2.35      8.16 o 
  -1   4  14        3.48        7.95      5.60 o 
   0   4  14       27.97       23.14      8.91 o 
   1   4  14      795.17      843.37     21.06 o 
   2   4  14       85.82       68.08      7.21 o 
   3   4  14      930.61      933.61     23.66 o 
   4   4  14       88.93      103.18     10.08 o 
   5   4  14        2.26        9.03      7.22 o 
   6   4  14      323.64      369.01     11.48 o 
   7   4  14       41.90       39.25      8.67 o 
   8   4  14       42.79       55.88      9.25 o 
   9   4  14        8.89       13.36      4.36 o 
  10   4  14        3.85       -0.13      2.57 o 
 -12   5  14        0.15       -0.25      5.72 o 
 -11   5  14       13.91       27.84     10.35 o 
 -10   5  14       22.12       21.05      5.51 o 
  -9   5  14       83.41       98.67     18.41 o 
  -8   5  14       73.56       85.20      9.99 o 
  -7   5  14      343.37      376.17     18.49 o 
  -6   5  14      145.65      162.02     13.45 o 
  -5   5  14     1490.93     1554.78     32.58 o 
  -4   5  14      176.64      200.04      9.63 o 
  -3   5  14     2458.26     2496.54     75.49 o 
  -2   5  14      159.81      170.06      9.25 o 
  -1   5  14      443.55      410.91     12.21 o 
   0   5  14       15.65       17.06      5.21 o 
   1   5  14      421.79      393.09      7.12 o 
   2   5  14      360.68      372.93     11.82 o 
   3   5  14        1.35        3.51      6.64 o 
   4   5  14       39.65       58.10      7.47 o 
   5   5  14        0.35        5.90     15.11 o 
   6   5  14       93.05      119.66      7.96 o 
   7   5  14       13.60       20.47      8.91 o 
   8   5  14        6.20        4.94      7.66 o 
   9   5  14       29.29       35.44      4.44 o 
  10   5  14       58.97       54.94      4.05 o 
 -11   6  14       82.21       80.67      7.12 o 
 -10   6  14      111.99      107.88      6.99 o 
  -9   6  14      511.67      494.38     17.37 o 
  -8   6  14       85.84       92.38     11.23 o 
  -7   6  14       16.93       11.81      9.22 o 
  -6   6  14      141.08      115.44     12.63 o 
  -5   6  14       11.90       17.21      8.93 o 
  -4   6  14       45.70       55.39     10.28 o 
  -3   6  14        0.03        7.05      9.28 o 
  -2   6  14       21.26       24.15      6.98 o 
  -1   6  14        6.66       -1.92      6.77 o 
   0   6  14        1.90       -5.83      6.00 o 
   1   6  14       11.89       -4.43     20.53 o 
   2   6  14      150.77      108.88      8.50 o 
   3   6  14      112.91      126.99      9.83 o 
   4   6  14        8.00       -3.29      6.60 o 
   5   6  14      136.25      138.77      8.63 o 
   6   6  14        5.42        4.17      5.87 o 
   7   6  14       81.61       69.08      9.77 o 
   8   6  14       12.38       12.82      4.31 o 
   9   6  14       19.56       18.15      3.26 o 
 -11   7  14        6.64       15.12      3.07 o 
 -10   7  14        4.72        3.45      3.56 o 
  -9   7  14       38.47       33.63      7.28 o 
  -8   7  14       28.12       23.51      8.81 o 
  -7   7  14       12.90        3.10      9.26 o 
  -6   7  14      248.33      207.93     14.15 o 
  -5   7  14      128.30      143.93     12.73 o 
  -4   7  14      128.71      120.83     12.51 o 
  -3   7  14      720.92      711.01     41.67 o 
  -2   7  14      418.05      338.19     16.40 o 
  -1   7  14      242.68      219.34      9.56 o 
   0   7  14      133.81      135.38      8.45 o 
   1   7  14      115.81       99.26     11.32 o 
   2   7  14       78.10       69.05      9.90 o 
   3   7  14        1.11       -0.03      8.54 o 
   4   7  14      108.10      115.13     17.33 o 
   5   7  14       11.36       10.12      6.35 o 
   6   7  14       31.60       33.63      5.97 o 
   7   7  14        6.91        2.88      6.70 o 
   8   7  14       27.17       27.64      5.36 o 
 -10   8  14       85.68       84.61      4.44 o 
  -9   8  14      214.99      199.54      7.88 o 
  -8   8  14        1.11       -2.95      4.90 o 
  -7   8  14       69.40       69.00     13.74 o 
  -6   8  14        4.42        4.59      5.50 o 
  -5   8  14        0.03       -2.05      5.59 o 
  -4   8  14       33.30       37.75      7.21 o 
  -3   8  14        7.87        9.67      5.72 o 
  -2   8  14      157.21      154.68      6.51 o 
  -1   8  14      109.22       98.05      8.05 o 
   0   8  14       89.40       91.78      8.91 o 
   1   8  14       84.55      100.21      6.24 o 
   2   8  14        8.06        7.83      6.45 o 
   3   8  14      142.32      115.26      8.52 o 
   4   8  14        3.36        5.98      6.35 o 
   5   8  14       25.95       22.89      6.76 o 
   6   8  14      199.32      199.70      5.83 o 
   7   8  14       14.80       19.65      7.18 o 
   8   8  14        0.09        1.11      2.58 o 
  -9   9  14       13.41       16.99      3.60 o 
  -8   9  14       35.12       26.94      6.16 o 
  -7   9  14        0.05        0.88      4.65 o 
  -6   9  14      267.38      252.19     21.14 o 
  -5   9  14       72.08       57.57      9.80 o 
  -4   9  14       11.33       11.90      5.35 o 
  -3   9  14        2.98       11.49      5.26 o 
  -2   9  14      243.24      285.04     11.93 o 
  -1   9  14        2.59       -4.52      4.52 o 
   0   9  14      161.83      174.63      6.98 o 
   1   9  14      100.90      103.36      5.97 o 
   2   9  14      103.61      102.51      7.48 o 
   3   9  14        3.30        3.85      6.13 o 
   4   9  14        1.07       -1.47      5.58 o 
   5   9  14       42.50       33.49      5.94 o 
   6   9  14        1.21        0.64      4.83 o 
   7   9  14       10.17       11.26      4.88 o 
  -8  10  14       95.13      101.66      5.89 o 
  -7  10  14       48.86       49.61      6.36 o 
  -6  10  14      112.96      110.80      6.41 o 
  -5  10  14        6.31        3.67      4.59 o 
  -4  10  14       26.13       29.04      5.10 o 
  -3  10  14       18.87       15.73      5.27 o 
  -2  10  14       24.66       23.96      4.63 o 
  -1  10  14       12.40       13.69      4.33 o 
   0  10  14       50.81       51.48      4.98 o 
   1  10  14        8.49        5.92      4.54 o 
   2  10  14       50.06       59.44      5.00 o 
   3  10  14       21.70       27.53      5.85 o 
   4  10  14       57.82       67.35      6.01 o 
   5  10  14        4.15        2.82      3.29 o 
   6  10  14       52.65       53.95      4.88 o 
  -6  11  14      232.89      237.88      8.46 o 
  -5  11  14       39.26       34.76      6.29 o 
  -4  11  14       26.58       30.94      4.79 o 
  -3  11  14       11.72       13.83      4.50 o 
  -2  11  14       18.93       27.86      5.63 o 
  -1  11  14       58.79       52.45      5.13 o 
   0  11  14       66.30       54.76      4.36 o 
   1  11  14        5.00       12.84      3.84 o 
   2  11  14      100.49       97.46      5.17 o 
   3  11  14        0.16        5.29      4.07 o 
   4  11  14        6.99        7.51      5.17 o 
  -4  12  14        0.00        0.98      3.48 o 
  -3  12  14        2.26        3.62      3.98 o 
  -2  12  14        0.19       -0.62      3.95 o 
  -1  12  14        4.10        6.27      4.13 o 
   0  12  14        9.99        5.82      4.25 o 
 -13   0  15       13.36        7.30      4.61 o 
 -11   0  15       27.06       34.14      7.20 o 
  -9   0  15       91.71      125.48      9.95 o 
  -7   0  15      251.31      266.73     16.90 o 
  -5   0  15      291.17      301.77      9.79 o 
  -3   0  15        3.90       34.07      7.51 o 
  -1   0  15      593.55      601.88     18.02 o 
   1   0  15      483.27      512.23     17.31 o 
   3   0  15       95.53       91.52      5.08 o 
   5   0  15       12.90       29.55      7.03 o 
   7   0  15       25.45       41.76      6.36 o 
   9   0  15       56.36       66.81      5.41 o 
 -13   1  15       58.84       51.47      3.65 o 
 -12   1  15        0.10       -4.49      4.49 o 
 -11   1  15       99.44      103.57      7.21 o 
 -10   1  15       56.47       49.49      6.08 o 
  -9   1  15      259.87      285.19      8.34 o 
  -8   1  15        9.04        3.32      7.39 o 
  -7   1  15      734.98      772.38     17.39 o 
  -6   1  15       11.78        1.14      6.66 o 
  -5   1  15        6.88        1.34      5.50 o 
  -4   1  15      235.84      223.36      7.40 o 
  -3   1  15     2502.44     2667.70     25.64 o 
  -2   1  15      776.39      719.86     14.06 o 
  -1   1  15     2388.74     2758.67     26.00 o 
   0   1  15      416.49      471.80     11.56 o 
   1   1  15      868.20      793.11     15.51 o 
   2   1  15       16.70       11.95      4.24 o 
   3   1  15       30.86       30.09      3.74 o 
   4   1  15        0.32        1.71      5.00 o 
   5   1  15       56.09       71.60      7.23 o 
   6   1  15        6.92        8.39      5.47 o 
   7   1  15      347.66      330.50      9.88 o 
   8   1  15      243.89      256.25      6.10 o 
   9   1  15        8.02        9.58      2.75 o 
  10   1  15        1.98        1.47      2.95 o 
 -12   2  15        9.17        7.24      6.68 o 
 -11   2  15      157.37      150.17      6.18 o 
 -10   2  15       28.97       33.08      6.75 o 
  -9   2  15        0.51        2.23      8.54 o 
  -8   2  15      239.89      224.52     11.82 o 
  -7   2  15      212.82      225.28     12.03 o 
  -6   2  15      324.55      298.06     12.37 o 
  -5   2  15     1301.89     1623.40     15.60 o 
  -4   2  15      916.75     1036.01     20.13 o 
  -3   2  15       23.59        9.83      5.34 o 
  -2   2  15        5.21        4.11      5.06 o 
  -1   2  15        0.14        2.97      5.11 o 
   0   2  15      304.72      296.67      9.76 o 
   1   2  15      579.65      568.66     12.31 o 
   2   2  15       34.33       50.77      6.33 o 
   3   2  15      423.35      467.72      6.63 o 
   4   2  15       13.28       -4.19      5.63 o 
   5   2  15        4.18        8.86      5.69 o 
   6   2  15        0.29        7.25      6.74 o 
   7   2  15      151.65      171.54      8.60 o 
   8   2  15        0.44        4.48      3.71 o 
   9   2  15       34.24       24.61      3.12 o 
  10   2  15       15.62       18.85      2.62 o 
 -12   3  15        4.39        3.57      4.47 o 
 -11   3  15        2.13        5.02      5.07 o 
 -10   3  15        1.26        2.90      5.13 o 
  -9   3  15        5.25        0.89      6.06 o 
  -8   3  15      450.31      422.78     11.40 o 
  -7   3  15        0.41       -7.69      7.69 o 
  -6   3  15      952.36      889.47     18.03 o 
  -5   3  15      330.08      388.97      8.70 o 
  -4   3  15     1781.97     1811.79     88.33 o 
  -3   3  15      914.04      914.02     23.13 o 
  -2   3  15       25.29       11.00      7.14 o 
  -1   3  15      189.11      206.39     11.93 o 
   0   3  15      487.56      444.02     16.26 o 
   1   3  15      302.24      267.82     13.00 o 
   2   3  15      411.55      378.36      8.11 o 
   3   3  15       12.06        8.29      5.03 o 
   4   3  15       32.68       40.03      7.77 o 
   5   3  15        2.42       -0.42      5.52 o 
   6   3  15        3.29        3.48      6.41 o 
   7   3  15      225.96      260.52     26.22 o 
   8   3  15      250.64      242.35      8.29 o 
   9   3  15       22.44       16.74      4.18 o 
  10   3  15        3.63        2.99      2.94 o 
 -12   4  15       18.40       13.95      4.14 o 
 -11   4  15       89.84       95.32     14.69 o 
 -10   4  15       87.14      110.41      6.94 o 
  -9   4  15       54.62       50.15      8.73 o 
  -8   4  15        6.81       -1.72      8.08 o 
  -7   4  15      228.21      213.76     11.26 o 
  -6   4  15      133.71      153.66     13.82 o 
  -5   4  15        3.37        3.54      9.93 o 
  -4   4  15       10.34       18.75     10.55 o 
  -3   4  15      188.76      180.45     12.88 o 
  -2   4  15       30.04       28.76      8.75 o 
  -1   4  15       28.21       29.26      8.58 o 
   0   4  15       86.87       59.37      9.09 o 
   1   4  15       38.90       47.99      5.56 o 
   2   4  15      632.70      593.41     13.58 o 
   3   4  15      290.88      242.08     10.24 o 
   4   4  15       19.58        7.20      6.83 o 
   5   4  15       41.42       21.79      5.64 o 
   6   4  15      202.30      203.09     13.60 o 
   7   4  15       59.64       45.81      9.69 o 
   8   4  15       12.82       19.73      5.14 o 
   9   4  15        5.98        7.71      2.99 o 
 -11   5  15        5.97        5.15      8.58 o 
 -10   5  15       25.89       19.64      6.21 o 
  -9   5  15        0.23        7.39      8.72 o 
  -8   5  15        1.08       -2.53     10.06 o 
  -7   5  15       83.58       73.39     12.11 o 
  -6   5  15      126.10      116.86     12.88 o 
  -5   5  15      281.32      320.11     17.59 o 
  -4   5  15     3716.23     3840.12     48.77 o 
  -3   5  15      432.79      384.40     28.65 o 
  -2   5  15      810.89      827.87     16.42 o 
  -1   5  15      141.81      159.61      7.22 o 
   0   5  15      312.27      380.08      9.05 o 
   1   5  15        4.73       -0.39      5.90 o 
   2   5  15        0.37        2.14      6.59 o 
   3   5  15       27.71       25.93      4.97 o 
   4   5  15        0.03       -1.59      6.39 o 
   5   5  15        1.03        2.51      5.96 o 
   6   5  15        0.61       -0.16      5.79 o 
   7   5  15      102.94      109.01     10.43 o 
   8   5  15      128.57      140.31      6.16 o 
   9   5  15        2.28        1.81      2.43 o 
 -11   6  15       45.78       42.68      4.08 o 
 -10   6  15       81.89       79.14      6.29 o 
  -9   6  15       18.30       19.75      8.14 o 
  -8   6  15      208.73      182.74     13.74 o 
  -7   6  15      215.92      204.91     14.43 o 
  -6   6  15        1.71        6.63      9.40 o 
  -5   6  15       24.38       35.60      9.70 o 
  -4   6  15       61.43       58.73      9.99 o 
  -3   6  15       19.17       27.25      8.95 o 
  -2   6  15        0.07       -1.55      9.01 o 
  -1   6  15       17.05       34.96      9.44 o 
   0   6  15       16.52        6.78      6.58 o 
   1   6  15       21.94       23.99      7.22 o 
   2   6  15       92.23       87.69      8.65 o 
   3   6  15       85.97       79.86      9.30 o 
   4   6  15      316.78      299.85     13.99 o 
   5   6  15       44.91       39.54      5.18 o 
   6   6  15       81.86       82.20      5.32 o 
   7   6  15       87.92      107.09      6.34 o 
   8   6  15        4.35        5.80      2.90 o 
   9   6  15        0.03        2.50      3.88 o 
 -10   7  15       13.85        8.62      3.33 o 
  -9   7  15       54.87       62.21      8.24 o 
  -8   7  15      250.51      244.90     12.59 o 
  -7   7  15       52.40       43.25     10.11 o 
  -6   7  15      123.40      113.60     11.80 o 
  -5   7  15      652.71      646.30     21.95 o 
  -4   7  15      349.95      314.69     10.75 o 
  -3   7  15      163.65      160.97     14.20 o 
  -2   7  15      570.31      549.23     19.73 o 
  -1   7  15       26.84       20.89      7.12 o 
   0   7  15       82.80      105.53      8.01 o 
   1   7  15       52.59       43.16      8.54 o 
   2   7  15       19.36       11.14      6.47 o 
   3   7  15        3.64       10.19      8.09 o 
   4   7  15        8.13        6.76      6.77 o 
   5   7  15        1.11       -0.35      5.72 o 
   6   7  15        8.33        1.52      5.25 o 
   7   7  15        9.64       11.67      6.00 o 
   8   7  15       14.97       17.18      3.11 o 
 -10   8  15      107.85       99.04      3.94 o 
  -9   8  15        0.92       -0.95      3.92 o 
  -8   8  15       60.17       69.26      7.91 o 
  -7   8  15       24.95       25.91      5.51 o 
  -6   8  15        0.21        5.45      5.24 o 
  -5   8  15       23.76       13.91      5.68 o 
  -4   8  15      222.68      229.12     22.15 o 
  -3   8  15      176.44      191.09      8.87 o 
  -2   8  15       21.36       16.57      6.42 o 
  -1   8  15       16.26       18.28      5.01 o 
   0   8  15      354.40      337.08     10.94 o 
   1   8  15       25.04       22.53      6.34 o 
   2   8  15      115.81      111.65      7.97 o 
   3   8  15       10.67        6.89      6.34 o 
   4   8  15      207.82      208.20      9.05 o 
   5   8  15       56.90       58.72      6.54 o 
   6   8  15        0.31        6.26      4.72 o 
   7   8  15       35.50       34.74      6.42 o 
  -9   9  15        8.15        9.21      3.48 o 
  -8   9  15       15.89       13.72      5.60 o 
  -7   9  15        9.42        7.11      4.41 o 
  -6   9  15        0.22       -0.43      4.46 o 
  -5   9  15      110.23       80.63      6.35 o 
  -4   9  15        2.55       -2.89      4.80 o 
  -3   9  15       28.67       47.78      5.76 o 
  -2   9  15       87.32       95.91      5.73 o 
  -1   9  15      194.01      217.00      7.19 o 
   0   9  15        4.90        5.92      4.46 o 
   1   9  15      105.35      105.40      7.81 o 
   2   9  15       30.85       21.88      6.75 o 
   3   9  15       74.29       73.75      6.91 o 
   4   9  15       36.20       35.71      5.85 o 
   5   9  15        2.70        9.14      4.66 o 
   6   9  15        0.40        0.74      5.36 o 
  -7  10  15       29.77       32.95      5.00 o 
  -6  10  15        0.56       -1.21      3.73 o 
  -5  10  15       93.65       85.16      5.44 o 
  -4  10  15        2.27       -5.54      5.54 o 
  -3  10  15       17.67        7.14      4.83 o 
  -2  10  15       56.52       72.96      6.17 o 
  -1  10  15       83.58       76.87      5.21 o 
   0  10  15       45.22       48.23      4.67 o 
   1  10  15       31.29       35.54      5.13 o 
   2  10  15        2.02        2.32      5.18 o 
   3  10  15       17.84       22.76      5.36 o 
   4  10  15       25.83       41.06      5.37 o 
   5  10  15        8.90        6.62      4.82 o 
  -6  11  15        2.40       -3.36      3.36 o 
  -5  11  15       52.13       55.66      5.67 o 
  -4  11  15        3.15        1.95      3.83 o 
  -3  11  15        8.33        8.49      3.90 o 
  -2  11  15        4.24        8.05      3.86 o 
  -1  11  15       81.21       79.30      4.93 o 
   0  11  15       16.02       28.51      4.23 o 
   1  11  15       34.70       28.91      3.74 o 
   2  11  15        0.79       -0.84      3.97 o 
   3  11  15       52.73       53.82      4.02 o 
 -12   0  16       64.41       51.19      7.26 o 
 -10   0  16      403.23      468.62     12.93 o 
  -8   0  16       14.76       15.65      8.57 o 
  -6   0  16        1.84        3.30     13.53 o 
  -4   0  16      738.98      725.88     20.60 o 
  -2   0  16        3.22       10.06      6.99 o 
   0   0  16      389.56      381.96     15.43 o 
   2   0  16       13.63       15.58      3.77 o 
   4   0  16      143.76      145.78      8.81 o 
   6   0  16       63.94       52.80      9.97 o 
   8   0  16       50.39       47.55      5.18 o 
 -12   1  16        8.81        9.21      4.38 o 
 -11   1  16       25.62       23.95      4.79 o 
 -10   1  16      174.57      163.65      6.80 o 
  -9   1  16        4.88        6.54      5.57 o 
  -8   1  16      639.86      629.23     16.64 o 
  -7   1  16       49.46       42.98      9.12 o 
  -6   1  16      241.03      302.24     12.74 o 
  -5   1  16        0.35        5.52      5.65 o 
  -4   1  16     1191.78     1344.26     24.19 o 
  -3   1  16      308.65      315.49     10.52 o 
  -2   1  16     2774.42     2979.80     33.20 o 
  -1   1  16      177.65      237.72     10.06 o 
   0   1  16      888.86      862.22     19.75 o 
   1   1  16      126.55      115.36      5.93 o 
   2   1  16      165.93      115.70      3.27 o 
   3   1  16        6.53        7.65      3.30 o 
   4   1  16       19.35       20.83      4.74 o 
   5   1  16        4.55        5.97      5.39 o 
   6   1  16       50.78       48.73      6.87 o 
   7   1  16       27.24       32.56      4.77 o 
   8   1  16        8.98        9.05      3.39 o 
   9   1  16       23.12       19.75      2.85 o 
  10   1  16       25.28       21.36      3.84 o 
 -12   2  16       13.80       13.67      4.22 o 
 -11   2  16       72.33       83.62      9.03 o 
 -10   2  16      143.88      144.86      6.56 o 
  -9   2  16       12.92        8.34      5.37 o 
  -8   2  16      145.02      130.60     15.08 o 
  -7   2  16      133.71      124.12      8.25 o 
  -6   2  16       39.82       47.54      8.49 o 
  -5   2  16       23.68       44.96      6.04 o 
  -4   2  16      371.95      405.20      8.92 o 
  -3   2  16       17.26       47.99     14.93 o 
  -2   2  16       15.35       16.93      5.87 o 
  -1   2  16       23.01       15.93      5.77 o 
   0   2  16      315.48      333.76     10.79 o 
   1   2  16       17.80        9.99      3.39 o 
   2   2  16      441.19      403.34     10.40 o 
   3   2  16      115.75      111.07      4.63 o 
   4   2  16      298.20      321.30      8.68 o 
   5   2  16      133.58      155.09      6.01 o 
   6   2  16       32.57       41.84      6.01 o 
   7   2  16       10.22       23.67      4.38 o 
   8   2  16       82.39       85.45      5.14 o 
   9   2  16        1.05        0.35      2.78 o 
  10   2  16        7.55        6.51      3.10 o 
 -12   3  16       27.63       28.99      3.78 o 
 -11   3  16       10.95        5.43      5.57 o 
 -10   3  16       54.24       59.23      6.46 o 
  -9   3  16        5.31       -6.01      7.22 o 
  -8   3  16       39.06       49.46      8.89 o 
  -7   3  16       22.01       15.63      7.96 o 
  -6   3  16        1.45       12.75     10.20 o 
  -5   3  16      473.08      569.66     16.31 o 
  -4   3  16      200.17      225.84      8.29 o 
  -3   3  16        1.11       -5.35      5.35 o 
  -2   3  16        8.35       11.43      8.63 o 
  -1   3  16      301.52      355.86     16.25 o 
   0   3  16      281.74      259.48      6.19 o 
   1   3  16      315.79      349.11      5.20 o 
   2   3  16      108.48      140.38      5.75 o 
   3   3  16       71.32       62.97      8.47 o 
   4   3  16       12.99        9.51      5.45 o 
   5   3  16        2.84        1.10      5.07 o 
   6   3  16        3.55       10.82      7.67 o 
   7   3  16        0.51        2.44      4.38 o 
   8   3  16       74.46       72.75      5.54 o 
   9   3  16       57.02       50.48      3.31 o 
 -12   4  16        8.22        9.90      4.31 o 
 -11   4  16       55.76       53.58      6.04 o 
 -10   4  16       28.40       28.88      6.59 o 
  -9   4  16      256.70      228.53     14.59 o 
  -8   4  16       43.78       14.51      9.51 o 
  -7   4  16      377.29      371.15     18.77 o 
  -6   4  16     1804.15     1779.35     35.32 o 
  -5   4  16      160.43      151.33      9.22 o 
  -4   4  16      213.28      211.84     10.05 o 
  -3   4  16       41.60       36.38      4.95 o 
  -2   4  16       11.81       16.29      5.14 o 
  -1   4  16       11.10       11.54      5.56 o 
   0   4  16      105.49       75.61      7.50 o 
   1   4  16      477.38      360.64      7.12 o 
   2   4  16      143.43      115.44      5.15 o 
   3   4  16      170.99      208.74     12.36 o 
   4   4  16       54.16       55.74     10.60 o 
   5   4  16      106.98      117.38      7.97 o 
   6   4  16       34.45       34.69     10.21 o 
   7   4  16        8.92       15.48      4.99 o 
   8   4  16       12.49       23.96      3.64 o 
   9   4  16       21.12       17.64      2.67 o 
 -11   5  16       14.89       12.76      4.57 o 
 -10   5  16        0.55        1.19      5.56 o 
  -9   5  16        0.10       -3.27      8.26 o 
  -8   5  16        2.34       -1.45      8.45 o 
  -7   5  16        2.29        4.75      9.00 o 
  -6   5  16       97.93       90.46     12.74 o 
  -5   5  16      199.44      191.57     14.17 o 
  -4   5  16       54.90       32.78      9.64 o 
  -3   5  16      342.01      389.49     17.10 o 
  -2   5  16        0.98        0.25      9.41 o 
  -1   5  16       20.37       19.93      7.09 o 
   0   5  16        0.86        7.62      9.52 o 
   1   5  16      456.06      429.64      9.81 o 
   2   5  16       10.01        3.47      5.30 o 
   3   5  16        8.30       15.16      5.40 o 
   4   5  16       21.88       33.28      5.29 o 
   5   5  16       27.99       27.21      4.32 o 
   6   5  16        0.10       -4.27      4.44 o 
   7   5  16        2.57        3.99      4.92 o 
   8   5  16       27.73       26.03      3.15 o 
   9   5  16        7.23        3.19      3.75 o 
 -11   6  16       29.56       28.02      3.47 o 
 -10   6  16       13.93       15.97      4.92 o 
  -9   6  16      116.98      113.27     10.17 o 
  -8   6  16        6.23        2.34      8.37 o 
  -7   6  16        3.42       -8.01      8.01 o 
  -6   6  16      101.71      101.94     12.09 o 
  -5   6  16        2.81        6.34      9.20 o 
  -4   6  16      318.06      279.66     16.33 o 
  -3   6  16       14.23       12.16      9.37 o 
  -2   6  16       25.99       22.18      8.67 o 
  -1   6  16       15.95       12.83      8.09 o 
   0   6  16      186.55      151.76      8.76 o 
   1   6  16      127.68      125.18      7.00 o 
   2   6  16       27.20       33.22      6.46 o 
   3   6  16      251.12      256.08      9.85 o 
   4   6  16       87.60       91.20      7.31 o 
   5   6  16      193.72      207.41      6.23 o 
   6   6  16       13.96        7.73      4.14 o 
   7   6  16        0.44       -1.12      4.22 o 
   8   6  16        2.12        2.41      3.04 o 
 -10   7  16       13.62       14.92      3.01 o 
  -9   7  16        4.24       11.33      4.42 o 
  -8   7  16       44.00       50.00      8.85 o 
  -7   7  16      131.12      154.62     12.59 o 
  -6   7  16       67.07       62.73     10.58 o 
  -5   7  16       16.28       25.91      6.18 o 
  -4   7  16       26.02       20.13      6.44 o 
  -3   7  16      578.56      524.28     19.47 o 
  -2   7  16       25.84       25.07      9.30 o 
  -1   7  16      231.76      235.22      9.84 o 
   0   7  16       52.00       39.40      5.94 o 
   1   7  16       66.70       76.06      6.03 o 
   2   7  16        1.04       -4.30      6.35 o 
   3   7  16        1.39       -3.37      9.99 o 
   4   7  16        7.15       13.06      6.03 o 
   5   7  16       36.17       37.87      5.24 o 
   6   7  16        3.52        6.73      4.69 o 
   7   7  16       32.80       31.85      5.41 o 
  -9   8  16      180.35      150.55      7.59 o 
  -8   8  16       12.11        8.15      4.10 o 
  -7   8  16        3.43       -3.79      4.63 o 
  -6   8  16       25.98       28.21      5.27 o 
  -5   8  16       87.23       87.62      6.66 o 
  -4   8  16        1.50        2.59      5.36 o 
  -3   8  16       18.52       17.78      8.65 o 
  -2   8  16       47.43       51.34      9.33 o 
  -1   8  16       14.20       16.72      4.94 o 
   0   8  16       16.43        8.06      8.26 o 
   1   8  16      116.52       95.14      7.61 o 
   2   8  16       51.35       46.28      9.41 o 
   3   8  16       41.51       47.45      6.61 o 
   4   8  16       38.31       44.11      7.82 o 
   5   8  16       17.11       10.33      4.97 o 
   6   8  16       47.26       53.42      7.08 o 
   7   8  16        3.20        0.79      4.18 o 
  -8   9  16        0.21        1.72      4.11 o 
  -7   9  16        2.58        5.88      3.78 o 
  -6   9  16       26.04       33.89      8.97 o 
  -5   9  16        2.13        3.44      4.67 o 
  -4   9  16      115.46      123.47      7.62 o 
  -3   9  16       64.94       71.14      9.64 o 
  -2   9  16       19.27       20.48      4.54 o 
  -1   9  16       27.40       34.45      4.65 o 
   0   9  16      128.68      115.30      7.25 o 
   1   9  16       12.55       15.27      5.54 o 
   2   9  16       13.01       15.40      5.65 o 
   3   9  16        0.75        0.50      5.33 o 
   4   9  16       87.73      105.02      6.11 o 
   5   9  16       26.85       26.60      4.25 o 
  -7  10  16       26.26       18.32      4.08 o 
  -6  10  16       25.00       27.52      4.51 o 
  -5  10  16        0.12        0.97      4.09 o 
  -4  10  16        2.14        4.42      4.18 o 
  -3  10  16        3.75        0.48      4.79 o 
  -2  10  16       48.92       46.08      5.13 o 
  -1  10  16        2.11        4.42      3.94 o 
   0  10  16       61.41       62.21      4.30 o 
   1  10  16       47.84       49.49      7.78 o 
   2  10  16        5.47        9.49      4.81 o 
   3  10  16        1.70       -4.29      4.29 o 
   4  10  16        0.23       -2.14      3.35 o 
  -4  11  16       24.45       19.11      4.34 o 
  -3  11  16       12.27       19.63      3.47 o 
  -2  11  16        3.12        2.02      3.40 o 
  -1  11  16       12.97       10.14      3.68 o 
   0  11  16       63.92       53.37      6.55 o 
   1  11  16        8.69       10.14      5.46 o 
   2  11  16       40.40       49.30      5.22 o 
 -11   0  17       73.53      100.91      9.72 o 
  -9   0  17      258.18      243.49     10.64 o 
  -7   0  17      289.54      266.38     18.16 o 
  -5   0  17       73.19       60.40      9.24 o 
  -3   0  17       49.11       90.74     12.64 o 
  -1   0  17      491.89      566.52     10.69 o 
   1   0  17        3.86       -0.88      4.08 o 
   3   0  17      296.06      226.62      7.25 o 
   5   0  17      742.46      710.91     12.38 o 
   7   0  17       63.98       80.42      7.07 o 
   9   0  17       22.41       27.33      3.63 o 
 -12   1  17       17.85       19.28      4.00 o 
 -11   1  17       54.95       48.58      5.45 o 
 -10   1  17       15.77       19.87      6.40 o 
  -9   1  17       52.59       43.48      5.65 o 
  -8   1  17      217.27      172.81      8.70 o 
  -7   1  17      412.62      343.16     12.89 o 
  -6   1  17        0.22      -10.88     10.88 o 
  -5   1  17       57.89       63.91      7.07 o 
  -4   1  17     2156.33     2350.69     18.74 o 
  -3   1  17      576.75      597.36     14.20 o 
  -2   1  17      575.58      752.11      9.15 o 
  -1   1  17     2330.61     2455.24     24.81 o 
   0   1  17       41.96       43.37      3.04 o 
   1   1  17       16.05       27.93      2.76 o 
   2   1  17       30.97       40.75      3.56 o 
   3   1  17      121.64      118.99      5.26 o 
   4   1  17       31.08       35.58      4.35 o 
   5   1  17       55.45       61.30      5.05 o 
   6   1  17        8.58        2.58      4.88 o 
   7   1  17       60.94       53.72      6.73 o 
   8   1  17       27.05       29.24      3.52 o 
   9   1  17       12.63       13.06      2.79 o 
 -12   2  17       45.51       47.14      4.03 o 
 -11   2  17       32.51       37.96      5.69 o 
 -10   2  17       47.86       67.92     13.74 o 
  -9   2  17        2.93        1.99      5.81 o 
  -8   2  17        2.20       -7.98      7.98 o 
  -7   2  17      442.95      407.72     18.70 o 
  -6   2  17       14.22        6.93      9.76 o 
  -5   2  17      750.93      792.17     15.51 o 
  -4   2  17      638.52      737.43     11.50 o 
  -3   2  17     1641.43     1822.79     17.11 o 
  -2   2  17       14.79       18.27      3.97 o 
  -1   2  17      764.15      733.79      7.90 o 
   0   2  17       25.42       27.04      3.91 o 
   1   2  17      491.87      508.78      6.26 o 
   2   2  17       36.86       26.00      3.72 o 
   3   2  17      160.42      186.24      5.47 o 
   4   2  17      342.62      319.08      9.91 o 
   5   2  17      140.02      132.55      5.84 o 
   6   2  17      138.40      128.96      6.47 o 
   7   2  17       18.25       25.46      5.40 o 
   8   2  17        8.10        7.54      3.78 o 
   9   2  17        3.41        2.62      3.42 o 
 -12   3  17       19.06       19.66      4.52 o 
 -11   3  17       18.50       19.23      4.08 o 
 -10   3  17        8.96        2.95      6.01 o 
  -9   3  17        1.66        8.73      9.33 o 
  -8   3  17       96.66       83.68     12.10 o 
  -7   3  17      149.24      137.71     13.59 o 
  -6   3  17      150.69      191.61     14.47 o 
  -5   3  17      180.67      195.18     10.24 o 
  -4   3  17      338.62      431.77     16.36 o 
  -3   3  17       75.58       69.80      5.88 o 
  -2   3  17       36.67       35.48      4.57 o 
  -1   3  17      225.14      234.69      5.46 o 
   0   3  17      414.95      449.87      6.65 o 
   1   3  17      529.10      517.50      9.42 o 
   2   3  17      254.99      259.22     10.61 o 
   3   3  17       75.75       80.40      4.77 o 
   4   3  17       50.61       41.71      4.93 o 
   5   3  17        2.55        1.46      5.07 o 
   6   3  17       21.14       33.12      6.53 o 
   7   3  17       17.40       14.06      4.36 o 
   8   3  17       27.03       36.19      3.70 o 
   9   3  17        7.44        1.92      2.99 o 
 -11   4  17       12.02       11.28      4.83 o 
 -10   4  17       16.77       14.44      6.06 o 
  -9   4  17        9.25        9.32      9.14 o 
  -8   4  17       94.86       95.72     12.44 o 
  -7   4  17       30.01       26.32      9.80 o 
  -6   4  17     1101.50     1159.61     28.85 o 
  -5   4  17     1053.20     1133.62     31.54 o 
  -4   4  17      223.28      260.54     10.00 o 
  -3   4  17      482.96      476.54     10.52 o 
  -2   4  17      778.84      881.28     15.75 o 
  -1   4  17      492.42      474.01      7.95 o 
   0   4  17      170.76      174.02      5.78 o 
   1   4  17       97.23       88.84      5.41 o 
   2   4  17      243.75      237.55     13.28 o 
   3   4  17      120.27      117.47      5.25 o 
   4   4  17      171.17      219.56      9.05 o 
   5   4  17      106.73      130.52      6.51 o 
   6   4  17       58.10       51.34      6.65 o 
   7   4  17        0.90       -1.58      3.92 o 
   8   4  17        0.36        0.35      3.17 o 
   9   4  17       25.46       16.55      3.48 o 
 -11   5  17       24.45       24.84      4.85 o 
 -10   5  17       18.97        9.31      5.03 o 
  -9   5  17        4.96       -0.12      7.70 o 
  -8   5  17       65.21       45.99     10.23 o 
  -7   5  17      143.97       81.10     11.58 o 
  -6   5  17      422.52      410.51     18.74 o 
  -5   5  17      303.88      317.03     16.81 o 
  -4   5  17      790.88      795.25     23.61 o 
  -3   5  17      495.46      600.87     20.56 o 
  -2   5  17        1.31        2.15      6.69 o 
  -1   5  17       89.05       65.44      7.10 o 
   0   5  17        8.06        4.79      5.42 o 
   1   5  17       42.74       43.30      5.60 o 
   2   5  17      294.51      316.66      8.79 o 
   3   5  17       62.81       73.40      5.96 o 
   4   5  17       88.13       84.67      5.95 o 
   5   5  17       50.27       48.60      4.21 o 
   6   5  17       33.01       33.32      5.49 o 
   7   5  17       18.10       19.92      3.51 o 
   8   5  17       14.40       13.25      3.65 o 
 -10   6  17       41.41       38.24      4.77 o 
  -9   6  17       17.42       19.15      7.67 o 
  -8   6  17      352.91      356.72     15.41 o 
  -7   6  17       43.26       43.65      9.85 o 
  -6   6  17        0.74       -4.03      9.38 o 
  -5   6  17        0.05       12.89      8.82 o 
  -4   6  17        0.85       -7.51      9.34 o 
  -3   6  17       62.46       40.24      9.63 o 
  -2   6  17       41.71       25.45      9.17 o 
  -1   6  17      170.08      150.61      9.07 o 
   0   6  17      134.83      143.09      8.75 o 
   1   6  17       79.96       71.91      8.17 o 
   2   6  17      422.22      414.71     11.04 o 
   3   6  17        5.70        3.21      5.98 o 
   4   6  17      479.29      499.04     17.47 o 
   5   6  17        8.58       10.47      3.74 o 
   6   6  17       19.97       30.37      5.04 o 
   7   6  17       32.61       28.43      3.93 o 
 -10   7  17       15.53       17.55      3.00 o 
  -9   7  17        2.58        3.94      3.73 o 
  -8   7  17       22.53       19.54      4.75 o 
  -7   7  17       28.91       30.46      5.31 o 
  -6   7  17       20.01       28.99      5.54 o 
  -5   7  17      434.85      378.84     11.07 o 
  -4   7  17      290.10      281.49     30.33 o 
  -3   7  17        0.30       -0.83      8.38 o 
  -2   7  17      364.47      396.35     44.93 o 
  -1   7  17       20.71       13.34      7.02 o 
   0   7  17        2.61        5.04      8.43 o 
   1   7  17       35.24       19.56      5.41 o 
   2   7  17       31.81       36.04      6.27 o 
   3   7  17        0.50        2.96      4.69 o 
   4   7  17        6.70        8.68      4.52 o 
   5   7  17       44.00       55.19      3.71 o 
   6   7  17        0.49        6.21      4.50 o 
   7   7  17        0.12        0.50      4.44 o 
  -9   8  17       47.70       59.22      3.35 o 
  -8   8  17       97.52      107.78      5.23 o 
  -7   8  17       22.31       22.58      4.63 o 
  -6   8  17        5.31        1.97      4.78 o 
  -5   8  17        2.59        5.92      5.18 o 
  -4   8  17        7.61       14.48      5.73 o 
  -3   8  17       37.58       32.97      9.18 o 
  -2   8  17       22.44       17.54      5.46 o 
  -1   8  17        3.87        4.28      8.03 o 
   0   8  17      192.65      184.02      8.51 o 
   1   8  17       99.63      113.10      7.45 o 
   2   8  17        7.47        8.82      5.34 o 
   3   8  17       14.96       14.33      5.61 o 
   4   8  17       18.50       16.23      4.08 o 
   5   8  17       46.36       48.18      4.89 o 
   6   8  17        2.94        7.71      4.77 o 
  -8   9  17       38.82       45.50      5.19 o 
  -7   9  17        2.87        5.10      3.26 o 
  -6   9  17        6.88        9.76      3.95 o 
  -5   9  17      175.43      209.92      7.10 o 
  -4   9  17        1.33        7.83      4.74 o 
  -3   9  17       99.22      119.05      6.78 o 
  -2   9  17      130.97      137.16      7.02 o 
  -1   9  17       39.82       48.79      8.91 o 
   0   9  17        1.20        0.12      5.43 o 
   1   9  17       75.00       67.00      6.10 o 
   2   9  17        1.98       -1.23      4.89 o 
   3   9  17       48.26       49.87      5.33 o 
   4   9  17        0.01       -1.21      3.19 o 
   5   9  17        1.90        2.67      4.54 o 
  -6  10  17        1.66        4.94      3.83 o 
  -5  10  17       64.01       72.58      4.33 o 
  -4  10  17       10.30        8.99      3.69 o 
  -3  10  17       66.82       57.15      4.84 o 
  -2  10  17        7.71        7.33      4.15 o 
  -1  10  17      136.14      133.30      9.51 o 
   0  10  17       24.62       28.48      5.14 o 
   1  10  17       15.15       12.79      4.65 o 
   2  10  17        5.46        9.27      4.17 o 
   3  10  17        9.94        5.54      2.76 o 
  -2  11  17        2.80        8.18      4.66 o 
  -1  11  17       16.95       23.82      4.66 o 
   0  11  17        4.11        3.87      4.28 o 
 -12   0  18       31.56       26.58      4.49 o 
 -10   0  18       42.83       44.08      6.36 o 
  -8   0  18       68.41       76.23     11.92 o 
  -6   0  18        1.08       -2.18     11.21 o 
  -4   0  18      440.12      500.38     20.55 o 
  -2   0  18        9.20       12.56      7.23 o 
   0   0  18        7.30        7.84      4.73 o 
   2   0  18       45.51       56.04      5.13 o 
   4   0  18     1320.38     1182.76     15.90 o 
   6   0  18      494.50      531.30     13.25 o 
   8   0  18      199.93      208.26      6.66 o 
 -12   1  18       16.31       13.29      4.56 o 
 -11   1  18        0.50        1.10      4.69 o 
 -10   1  18        3.12        5.61      4.83 o 
  -9   1  18       52.28       43.93      5.74 o 
  -8   1  18      384.34      421.67     53.21 o 
  -7   1  18       15.93       11.84      7.31 o 
  -6   1  18      143.12      195.12     13.75 o 
  -5   1  18      346.06      414.00     10.95 o 
  -4   1  18      868.20      905.22     23.45 o 
  -3   1  18     1352.28     1428.58     14.40 o 
  -2   1  18     6547.54     7204.60     62.78 o 
  -1   1  18      294.06      287.82      5.50 o 
   0   1  18      627.08      590.61      6.82 o 
   1   1  18       91.78       72.12      3.54 o 
   2   1  18       43.84       55.05      3.70 o 
   3   1  18        4.01        2.63      3.28 o 
   4   1  18       35.33       35.09      4.58 o 
   5   1  18       11.50       14.44      3.86 o 
   6   1  18        0.15       -2.79      4.57 o 
   7   1  18       14.41       20.75      3.67 o 
   8   1  18       44.66       59.14      4.04 o 
   9   1  18        1.91       -1.59      3.36 o 
 -12   2  18       80.36       72.01      5.43 o 
 -11   2  18        9.98        8.34      3.69 o 
 -10   2  18       84.05       85.73      7.58 o 
  -9   2  18      125.60      101.48      8.08 o 
  -8   2  18        9.71       22.92      9.91 o 
  -7   2  18       71.42       59.38     11.11 o 
  -6   2  18       86.29       86.60     11.74 o 
  -5   2  18      264.74      244.13     11.00 o 
  -4   2  18     1491.07     1578.14     22.80 o 
  -3   2  18       41.37       50.39      4.83 o 
  -2   2  18       42.65       38.61      4.68 o 
  -1   2  18       20.67       31.26      4.19 o 
   0   2  18      442.63      408.59      6.67 o 
   1   2  18       74.71       73.56      3.68 o 
   2   2  18      524.19      546.04      8.73 o 
   3   2  18      269.91      222.12      6.25 o 
   4   2  18      257.63      259.57      6.62 o 
   5   2  18      212.18      204.93      5.78 o 
   6   2  18      128.54      136.16      5.55 o 
   7   2  18       15.37       15.59      4.07 o 
   8   2  18       70.13       88.53      6.27 o 
   9   2  18       47.79       45.62      4.21 o 
 -11   3  18        0.19       -4.61      4.61 o 
 -10   3  18       21.56       15.85      4.68 o 
  -9   3  18        4.81       -1.81      6.31 o 
  -8   3  18        6.49       13.47      9.41 o 
  -7   3  18       22.82       19.43      9.63 o 
  -6   3  18       99.56      105.04     12.94 o 
  -5   3  18       65.48       43.84      7.66 o 
  -4   3  18        3.11        7.84      5.28 o 
  -3   3  18     1476.68     1423.49     20.51 o 
  -2   3  18       83.13      100.13      5.57 o 
  -1   3  18      120.30      119.99      4.92 o 
   0   3  18      877.78      952.27     17.60 o 
   1   3  18      248.77      259.65      7.71 o 
   2   3  18      272.17      292.13      7.82 o 
   3   3  18      284.94      262.18      6.77 o 
   4   3  18       37.92       25.84      4.53 o 
   5   3  18       42.07       42.70      4.53 o 
   6   3  18       25.22       29.72      7.13 o 
   7   3  18        2.03       -0.59      3.93 o 
   8   3  18       34.43       33.19      4.40 o 
 -11   4  18       49.93       46.81      4.42 o 
 -10   4  18        4.01        1.85      4.45 o 
  -9   4  18       85.40       64.64      9.65 o 
  -8   4  18       13.76       16.68      9.66 o 
  -7   4  18       76.89       74.12     11.34 o 
  -6   4  18      431.01      363.75     17.49 o 
  -5   4  18      316.09      331.57     13.41 o 
  -4   4  18       79.55       60.93      5.73 o 
  -3   4  18      429.21      434.96      8.77 o 
  -2   4  18      520.58      636.25     20.05 o 
  -1   4  18      401.16      400.60     13.97 o 
   0   4  18      100.03       76.68      4.78 o 
   1   4  18      614.40      568.51     13.84 o 
   2   4  18      234.36      176.36      6.16 o 
   3   4  18      533.81      574.73      8.82 o 
   4   4  18       41.01       38.51      4.76 o 
   5   4  18      300.84      278.38     11.56 o 
   6   4  18      142.16      165.06      7.92 o 
   7   4  18        3.77        3.15      4.44 o 
   8   4  18        0.98       -2.91      3.09 o 
 -10   5  18       21.31       23.71      4.90 o 
  -9   5  18        0.06        0.20      7.85 o 
  -8   5  18        2.74       -1.24      8.42 o 
  -7   5  18        2.47        4.70      9.18 o 
  -6   5  18       32.75       40.04      9.61 o 
  -5   5  18      298.62      295.25     16.16 o 
  -4   5  18        2.24        3.05      9.06 o 
  -3   5  18      263.12      299.96     11.05 o 
  -2   5  18        0.42       -6.30      6.30 o 
  -1   5  18      267.88      254.22     13.86 o 
   0   5  18       57.68       35.49      5.65 o 
   1   5  18      154.95      185.13      6.39 o 
   2   5  18       16.35       11.00      5.22 o 
   3   5  18       40.64       53.07      5.28 o 
   4   5  18        2.08       -1.92      3.93 o 
   5   5  18        1.15        1.25      5.45 o 
   6   5  18       12.76       11.82      4.49 o 
   7   5  18       15.81       14.92      3.66 o 
 -10   6  18        0.05       -2.15      2.57 o 
  -9   6  18      102.99      119.52      9.08 o 
  -8   6  18      101.41       83.26      9.51 o 
  -7   6  18      171.34      162.47     11.74 o 
  -6   6  18        0.66        2.59      8.57 o 
  -5   6  18        1.66       -5.98      9.25 o 
  -4   6  18      107.33      120.03     12.06 o 
  -3   6  18       58.73       58.30     10.07 o 
  -2   6  18       80.49       97.32     10.66 o 
  -1   6  18        4.54        5.89     17.17 o 
   0   6  18      441.33      406.88     12.06 o 
   1   6  18      332.92      275.67     13.79 o 
   2   6  18       33.30       34.39      5.36 o 
   3   6  18      334.65      375.63      8.67 o 
   4   6  18        2.58       -1.84      3.78 o 
   5   6  18      230.56      260.97      7.17 o 
   6   6  18        0.50       -2.81      4.20 o 
   7   6  18       23.77       19.86      3.23 o 
  -9   7  18        1.29       -1.97      2.82 o 
  -8   7  18       24.43       27.22      8.93 o 
  -7   7  18       68.65       59.51      5.61 o 
  -6   7  18       11.55       11.31      4.83 o 
  -5   7  18       46.46       46.64      5.81 o 
  -4   7  18       28.82       30.23      9.30 o 
  -3   7  18      250.29      250.99     12.21 o 
  -2   7  18       67.12       64.50     14.73 o 
  -1   7  18      662.91      729.21     40.45 o 
   0   7  18      190.00      190.09      9.01 o 
   1   7  18        0.22       42.99     36.38 o 
   2   7  18        0.52       -5.62      5.92 o 
   3   7  18       12.07       12.03      4.65 o 
   4   7  18        2.10       -3.38      3.38 o 
   5   7  18        0.10       -2.85      3.47 o 
   6   7  18        1.24        6.08      5.22 o 
  -8   8  18       68.07       76.06     13.12 o 
  -7   8  18        1.08        0.20      3.86 o 
  -6   8  18      155.66      135.98      6.34 o 
  -5   8  18        4.57       -0.63      5.85 o 
  -4   8  18        7.73       12.85      7.29 o 
  -3   8  18       95.00      100.30      6.44 o 
  -2   8  18       12.24       17.16      8.61 o 
  -1   8  18       58.58       49.61      9.35 o 
   0   8  18       72.44       60.58      9.40 o 
   1   8  18      236.62      260.32     12.18 o 
   2   8  18      238.09      241.90      8.30 o 
   3   8  18        6.67        5.69      4.91 o 
   4   8  18       15.46       20.62      3.42 o 
   5   8  18       47.21       51.68      5.23 o 
  -7   9  18       12.12       16.32      3.86 o 
  -6   9  18        0.26        2.64      3.84 o 
  -5   9  18       48.24       55.71      5.59 o 
  -4   9  18      200.88      193.09      6.84 o 
  -3   9  18        7.73        4.98      4.55 o 
  -2   9  18       51.70       64.12      8.31 o 
  -1   9  18        2.04        1.16      7.25 o 
   0   9  18      103.39      112.31      9.39 o 
   1   9  18        7.43        7.67      5.08 o 
   2   9  18       29.08       28.15      4.98 o 
   3   9  18       24.05       30.16      4.35 o 
   4   9  18       35.83       35.02      4.69 o 
  -4  10  18       25.78       29.57      5.71 o 
  -3  10  18        1.14        2.38      5.43 o 
  -2  10  18       61.89       62.96      7.14 o 
  -1  10  18        2.13        5.84      5.92 o 
   0  10  18      154.69      180.84      9.05 o 
   1  10  18       41.00       39.11      6.24 o 
   2  10  18       11.74       14.06      4.91 o 
 -11   0  19      123.34      104.43      7.64 o 
  -9   0  19      584.33      567.67     18.49 o 
  -7   0  19      255.88      292.55     15.65 o 
  -5   0  19       65.15       57.59     13.04 o 
  -3   0  19      345.46      249.75     10.94 o 
  -1   0  19       54.41       73.61      5.55 o 
   1   0  19       21.99       20.63      4.55 o 
   3   0  19      686.76      622.33     12.13 o 
   5   0  19      639.96      650.09     14.65 o 
   7   0  19      444.55      513.76     21.56 o 
 -11   1  19        6.66        7.87      4.01 o 
 -10   1  19        0.65        3.37      4.37 o 
  -9   1  19       76.04      100.07      8.07 o 
  -8   1  19        2.48       -3.02      5.56 o 
  -7   1  19      734.37      760.69     15.86 o 
  -6   1  19       30.08       12.77     10.08 o 
  -5   1  19      150.40      151.59      8.23 o 
  -4   1  19      251.76      297.05     13.52 o 
  -3   1  19      237.06      243.22      6.42 o 
  -2   1  19      230.38      230.99      6.15 o 
  -1   1  19      827.53      771.97     11.81 o 
   0   1  19      237.90      247.39      4.76 o 
   1   1  19      317.83      298.07      5.37 o 
   2   1  19      229.11      224.38      5.08 o 
   3   1  19      389.61      336.47      6.78 o 
   4   1  19       10.37       17.73      4.04 o 
   5   1  19       34.00       34.06      4.54 o 
   6   1  19        1.30        4.85      3.65 o 
   7   1  19        4.14        8.80      3.14 o 
   8   1  19        7.09        8.72      3.58 o 
 -11   2  19      191.21      188.25      8.83 o 
 -10   2  19       35.18       35.37      4.50 o 
  -9   2  19      293.24      289.69      9.61 o 
  -8   2  19      115.71      121.00      8.65 o 
  -7   2  19      252.03      206.56     14.28 o 
  -6   2  19       46.67       60.16     11.74 o 
  -5   2  19        1.58        9.81      7.77 o 
  -4   2  19      878.94      979.01     15.21 o 
  -3   2  19      420.50      434.49      7.71 o 
  -2   2  19       40.71       18.75      4.93 o 
  -1   2  19       84.04       88.11      4.41 o 
   0   2  19       53.51       54.86      3.95 o 
   1   2  19        0.32        2.63      3.67 o 
   2   2  19      325.70      271.68      6.24 o 
   3   2  19      415.42      396.72      7.11 o 
   4   2  19      567.64      516.51      8.31 o 
   5   2  19      195.75      188.52      5.42 o 
   6   2  19      303.18      351.66      8.58 o 
   7   2  19      338.72      394.63      7.33 o 
   8   2  19       22.92       35.73      3.63 o 
 -11   3  19        1.44        5.60      6.01 o 
 -10   3  19       12.85       10.18      5.15 o 
  -9   3  19        9.51        5.28      8.04 o 
  -8   3  19        4.80        0.00      8.58 o 
  -7   3  19      216.13      245.04     14.86 o 
  -6   3  19        3.07        9.41      9.16 o 
  -5   3  19       85.19       88.55      8.16 o 
  -4   3  19      864.62      886.88     11.31 o 
  -3   3  19       70.76       65.71      5.32 o 
  -2   3  19      418.94      399.00      8.03 o 
  -1   3  19      413.85      386.97      7.83 o 
   0   3  19        5.58        9.31      4.27 o 
   1   3  19      273.68      298.56      7.43 o 
   2   3  19      537.95      481.05     10.43 o 
   3   3  19        5.33        7.66      4.44 o 
   4   3  19       66.29       69.72      4.96 o 
   5   3  19       22.20       27.43      4.11 o 
   6   3  19       20.49       18.05      5.61 o 
   7   3  19       17.90       21.49      4.61 o 
   8   3  19       11.99       15.75      2.82 o 
 -11   4  19       18.33       13.65      3.87 o 
 -10   4  19      174.34      171.30      5.33 o 
  -9   4  19        0.42        4.53      4.81 o 
  -8   4  19      465.13      414.05     20.41 o 
  -7   4  19        8.66        4.21      6.69 o 
  -6   4  19      355.39      383.30     35.79 o 
  -5   4  19      146.08      157.62      6.82 o 
  -4   4  19       34.27       23.74      5.06 o 
  -3   4  19      342.73      330.54     12.95 o 
  -2   4  19        1.53        4.70      4.60 o 
  -1   4  19        0.48        1.63      4.63 o 
   0   4  19       80.73       83.57      6.88 o 
   1   4  19       59.88       50.11      4.96 o 
   2   4  19      687.59      691.42     10.42 o 
   3   4  19       27.48       38.73      5.42 o 
   4   4  19      454.96      441.54      9.54 o 
   5   4  19        8.61        6.18      4.12 o 
   6   4  19      264.16      291.37      8.67 o 
   7   4  19       15.19       11.53      3.75 o 
 -10   5  19        0.16       -2.07      3.81 o 
  -9   5  19       45.17       36.21     10.49 o 
  -8   5  19        5.62        3.38      7.50 o 
  -7   5  19       78.75       68.06      9.65 o 
  -6   5  19      178.05      160.98     12.15 o 
  -5   5  19      184.36      153.47     13.19 o 
  -4   5  19      182.44      183.92     13.87 o 
  -3   5  19       60.86       57.77     13.82 o 
  -2   5  19       15.40        8.85      6.26 o 
  -1   5  19       76.43       67.65      6.15 o 
   0   5  19      500.40      479.49     10.30 o 
   1   5  19        1.86        4.75      4.32 o 
   2   5  19      424.06      445.20     14.31 o 
   3   5  19        1.36       -0.44      4.22 o 
   4   5  19       22.47       18.85      4.81 o 
   5   5  19        0.02       -3.24      3.72 o 
   6   5  19        2.03        3.20      3.30 o 
   7   5  19       16.67       11.13      4.23 o 
  -9   6  19       16.53       15.65      4.32 o 
  -8   6  19      198.99      221.76      7.33 o 
  -7   6  19      163.28      133.32      6.87 o 
  -6   6  19       20.58       24.82      5.56 o 
  -5   6  19        0.43       -0.72      8.91 o 
  -4   6  19        9.49        1.53      8.33 o 
  -3   6  19       45.18       27.41      9.26 o 
  -2   6  19      155.86      116.90      8.44 o 
  -1   6  19       67.90       65.57      8.47 o 
   0   6  19      294.57      277.81     10.48 o 
   1   6  19      376.67      353.15     10.60 o 
   2   6  19      223.52      223.60     18.08 o 
   3   6  19       80.62       97.01      5.59 o 
   4   6  19      288.74      309.11      7.54 o 
   5   6  19        4.59        6.34      3.59 o 
   6   6  19       46.94       52.72      3.97 o 
  -9   7  19        4.00       -3.82      4.63 o 
  -8   7  19       40.26       44.77      4.06 o 
  -7   7  19        3.48       -5.41      5.41 o 
  -6   7  19      132.15      118.76      6.31 o 
  -5   7  19       64.98       79.24      9.92 o 
  -4   7  19       83.76       67.27     12.08 o 
  -3   7  19       10.86        5.88      6.61 o 
  -2   7  19      150.74      153.86      8.49 o 
  -1   7  19        9.03        2.72      6.82 o 
   0   7  19      316.04      366.43     10.41 o 
   1   7  19      490.77      511.51     16.37 o 
   2   7  19       25.57       18.28      7.61 o 
   3   7  19        1.60       -4.07      4.07 o 
   4   7  19        3.68        7.70      3.42 o 
   5   7  19       45.25       51.74      6.15 o 
  -8   8  19       40.42       48.21      5.26 o 
  -7   8  19       98.21      105.81      7.36 o 
  -6   8  19       15.87       13.33      6.64 o 
  -5   8  19      141.02      136.70      9.78 o 
  -4   8  19        0.36       -3.78      7.23 o 
  -3   8  19       35.50       30.06      7.84 o 
  -2   8  19       17.66        7.77      7.68 o 
  -1   8  19        0.09        0.92      7.47 o 
   0   8  19       30.58       35.26      8.35 o 
   1   8  19      159.89      163.66     10.50 o 
   2   8  19       23.35       31.41      7.43 o 
   3   8  19      143.81      154.16      4.98 o 
   4   8  19       44.53       57.30      5.58 o 
  -6   9  19       28.34       35.40      5.01 o 
  -5   9  19       12.70       16.59      5.67 o 
  -4   9  19        1.91        6.47      6.34 o 
  -3   9  19      241.00      224.75     10.68 o 
  -2   9  19       41.27       39.84      7.68 o 
  -1   9  19       29.77       37.26      7.26 o 
   0   9  19        0.02        3.41      6.46 o 
   1   9  19      167.25      193.84      9.60 o 
   2   9  19        0.01        3.24      3.78 o 
   3   9  19        3.37        2.26      4.05 o 
  -3  10  19        8.78        3.58      4.38 o 
  -2  10  19        7.51        9.03      4.96 o 
  -1  10  19       18.46       17.72      4.84 o 
   0  10  19        4.22        3.97      4.78 o 
   1  10  19       17.94       12.91      2.84 o 
 -10   0  20      218.32      192.52      9.62 o 
  -8   0  20      476.20      515.51     17.61 o 
  -6   0  20      440.54      503.95     18.39 o 
  -4   0  20     1042.55      998.40     19.71 o 
  -2   0  20        0.18        0.92      6.02 o 
   0   0  20       99.41       66.74      4.99 o 
   2   0  20      610.40      550.64      9.87 o 
   4   0  20      458.14      466.90     24.55 o 
   6   0  20      418.01      468.15     10.58 o 
 -11   1  20        1.20       -2.86      2.86 o 
 -10   1  20       33.07       37.78      4.91 o 
  -9   1  20        0.02        2.43      5.27 o 
  -8   1  20      175.20      164.10     15.02 o 
  -7   1  20       16.28       13.49      8.85 o 
  -6   1  20      856.29      889.68     23.69 o 
  -5   1  20      166.10      179.79      8.93 o 
  -4   1  20     1123.59     1145.20     14.62 o 
  -3   1  20     1902.53     2016.56     40.57 o 
  -2   1  20      687.35      593.43     12.19 o 
  -1   1  20      156.86      135.24      5.11 o 
   0   1  20      250.73      216.37      4.59 o 
   1   1  20       23.31       10.58      3.33 o 
   2   1  20       22.04       26.39      3.70 o 
   3   1  20      211.08      194.65      6.04 o 
   4   1  20      124.79      122.27      5.00 o 
   5   1  20        0.05        0.36      3.82 o 
   6   1  20        2.13        0.52      3.31 o 
   7   1  20        3.26        3.83      3.01 o 
 -11   2  20       27.64       17.32      3.99 o 
 -10   2  20      154.75      135.15      5.01 o 
  -9   2  20       71.33       80.48     11.51 o 
  -8   2  20      371.74      364.82     26.40 o 
  -7   2  20       10.42       17.91      8.86 o 
  -6   2  20      565.92      614.85     20.54 o 
  -5   2  20      317.78      278.93      8.22 o 
  -4   2  20      247.57      290.52      8.23 o 
  -3   2  20      277.87      238.56      7.61 o 
  -2   2  20     1335.95     1215.98     18.74 o 
  -1   2  20       66.11       77.50      5.31 o 
   0   2  20      167.21      146.31      5.00 o 
   1   2  20        8.13        2.49      3.68 o 
   2   2  20        3.91        0.56      3.69 o 
   3   2  20      469.24      425.32      7.80 o 
   4   2  20       11.58        6.91      3.46 o 
   5   2  20      199.38      209.51      6.29 o 
   6   2  20      149.17      170.57      5.87 o 
   7   2  20      150.23      171.49      5.99 o 
 -10   3  20        0.02        4.34      3.29 o 
  -9   3  20        0.06        0.72      4.36 o 
  -8   3  20       11.39       18.45      5.27 o 
  -7   3  20        0.98       -1.15      6.73 o 
  -6   3  20      226.07      212.83      8.63 o 
  -5   3  20      184.81      223.38      7.43 o 
  -4   3  20      101.37       91.89      6.18 o 
  -3   3  20     1688.70     1888.39     15.48 o 
  -2   3  20       89.60       80.67      4.83 o 
  -1   3  20       17.95       22.61      4.34 o 
   0   3  20     1033.09     1002.03     20.21 o 
   1   3  20      360.17      366.32     10.61 o 
   2   3  20        1.69       -2.38      3.90 o 
   3   3  20      262.28      243.08      6.95 o 
   4   3  20        1.85        2.58      3.86 o 
   5   3  20        3.45        5.56      3.41 o 
   6   3  20       33.53       38.33      5.26 o 
   7   3  20        7.23       12.67      4.33 o 
 -10   4  20       86.68      101.90      4.85 o 
  -9   4  20      200.67      218.92      6.05 o 
  -8   4  20       81.51       91.77      9.73 o 
  -7   4  20      327.31      320.18      9.81 o 
  -6   4  20       59.79       77.31      6.45 o 
  -5   4  20      436.21      461.31     11.55 o 
  -4   4  20       28.63       27.76      4.59 o 
  -3   4  20       10.94        5.12      4.33 o 
  -2   4  20      444.68      520.87     18.35 o 
  -1   4  20      405.38      473.56     13.44 o 
   0   4  20       53.82       60.45      5.94 o 
   1   4  20        5.06        7.67      4.05 o 
   2   4  20        0.55        2.14      4.49 o 
   3   4  20       85.57       82.33      5.82 o 
   4   4  20        1.56       10.17      4.20 o 
   5   4  20      295.13      307.60      6.90 o 
   6   4  20       32.70       39.74      4.46 o 
   7   4  20       97.93      101.81      5.74 o 
 -10   5  20        2.59       -2.40      3.60 o 
  -9   5  20       12.86       12.54      3.18 o 
  -8   5  20        0.25       -0.24      6.88 o 
  -7   5  20       20.60       33.27      8.46 o 
  -6   5  20       24.63       13.87      8.12 o 
  -5   5  20      584.99      577.48     19.39 o 
  -4   5  20      128.95      140.32      8.25 o 
  -3   5  20      523.82      544.54     16.25 o 
  -2   5  20        0.52       -6.32      7.94 o 
  -1   5  20      580.53      566.10     11.12 o 
   0   5  20      322.57      306.23      8.72 o 
   1   5  20      241.02      272.19      8.09 o 
   2   5  20      125.07      105.59      5.09 o 
   3   5  20       78.80       69.58      6.17 o 
   4   5  20        1.15       -1.13      3.84 o 
   5   5  20       21.74       18.24      3.35 o 
   6   5  20        0.25        3.71      4.81 o 
  -9   6  20      146.74      170.69      5.10 o 
  -8   6  20       29.25       25.41      3.97 o 
  -7   6  20      127.62      119.14      6.09 o 
  -6   6  20       56.71       58.78      9.09 o 
  -5   6  20       29.77       39.35      9.08 o 
  -4   6  20       19.28       18.94      8.86 o 
  -3   6  20      153.38      126.30      8.31 o 
  -2   6  20      141.87      129.75      8.39 o 
  -1   6  20       84.73       71.25      8.16 o 
   0   6  20       34.08       24.14      5.94 o 
   1   6  20      420.96      438.52     11.57 o 
   2   6  20      118.00      100.39      6.93 o 
   3   6  20       94.68      103.09      5.97 o 
   4   6  20       15.63       28.75      4.45 o 
   5   6  20      236.66      258.00      8.70 o 
  -8   7  20        0.43        0.64      3.35 o 
  -7   7  20       28.32       24.25      6.51 o 
  -6   7  20        0.65       -6.48      6.61 o 
  -5   7  20      252.92      232.91     17.35 o 
  -4   7  20       84.30       83.16      6.87 o 
  -3   7  20      159.93      149.34      7.89 o 
  -2   7  20      330.61      297.08      9.81 o 
  -1   7  20      105.83       88.02      7.10 o 
   0   7  20      126.26      176.62     33.21 o 
   1   7  20        0.78        8.68      7.27 o 
   2   7  20       85.69       98.28      6.30 o 
   3   7  20       48.93       43.69      4.76 o 
   4   7  20        1.23        2.79      3.55 o 
  -7   8  20       18.04       25.36      4.35 o 
  -6   8  20      102.99      104.21      7.45 o 
  -5   8  20        0.04        0.53      6.29 o 
  -4   8  20       79.47       68.56      7.41 o 
  -3   8  20       11.95       12.65      7.19 o 
  -2   8  20       83.56       70.78      8.53 o 
  -1   8  20       12.27       16.82      7.30 o 
   0   8  20        0.67       -2.35      6.59 o 
   1   8  20       40.27       42.31      7.37 o 
   2   8  20      167.98      183.91      6.32 o 
   3   8  20       24.47       22.33      3.36 o 
  -5   9  20       20.28       17.74      4.43 o 
  -4   9  20       92.46       98.11      7.07 o 
  -3   9  20        4.13        4.48      4.82 o 
  -2   9  20      236.87      261.32     10.10 o 
  -1   9  20        0.11        1.01      5.90 o 
   0   9  20       48.44       57.90      4.69 o 
   1   9  20       48.90       43.75      4.16 o 
  -9   0  21      381.73      421.21     13.04 o 
  -7   0  21      417.55      468.65     15.92 o 
  -5   0  21      807.14      800.58     17.75 o 
  -3   0  21      467.09      407.51     16.37 o 
  -1   0  21        0.21       -5.35      5.35 o 
   1   0  21      132.61      135.84      6.22 o 
   3   0  21      383.20      355.34     11.57 o 
   5   0  21      348.72      354.56      9.72 o 
   7   0  21      188.23      180.75      6.79 o 
 -10   1  21        0.20       -3.52      3.52 o 
  -9   1  21        5.12        9.31      5.35 o 
  -8   1  21        4.04       -0.99      7.16 o 
  -7   1  21      190.93      187.37     10.32 o 
  -6   1  21       52.95       56.73      6.46 o 
  -5   1  21      708.16      813.64     37.13 o 
  -4   1  21      156.64      159.17      7.37 o 
  -3   1  21      370.27      381.47      8.06 o 
  -2   1  21       77.36       47.49      5.11 o 
  -1   1  21     1656.75     1606.02     12.16 o 
   0   1  21       30.51       31.53      3.74 o 
   1   1  21     1081.53     1010.27      9.18 o 
   2   1  21       63.09       59.74      4.21 o 
   3   1  21       69.15       51.12      4.27 o 
   4   1  21        5.44        6.79      4.37 o 
   5   1  21        2.68        4.69      3.36 o 
   6   1  21        0.75        1.31      2.95 o 
   7   1  21        0.36        0.46      3.71 o 
 -10   2  21      106.19      104.83      4.70 o 
  -9   2  21      100.29      103.58      5.56 o 
  -8   2  21      223.23      188.69      7.15 o 
  -7   2  21      663.48      688.80     12.15 o 
  -6   2  21      228.82      204.84      8.14 o 
  -5   2  21      729.14      820.00     11.73 o 
  -4   2  21      532.51      540.56     11.19 o 
  -3   2  21      262.13      262.96      9.42 o 
  -2   2  21        9.14        4.15      4.47 o 
  -1   2  21        2.14       -0.05      4.13 o 
   0   2  21        9.62        4.44      3.99 o 
   1   2  21      165.92      145.52      5.76 o 
   2   2  21       18.58       21.83      3.74 o 
   3   2  21      103.99       86.90      5.10 o 
   4   2  21      273.05      267.85      5.80 o 
   5   2  21       22.69       31.48      4.40 o 
   6   2  21      141.29      173.87     10.71 o 
   7   2  21      155.40      168.85      4.38 o 
 -10   3  21        0.89       -1.92      4.69 o 
  -9   3  21        0.78       -1.97      3.53 o 
  -8   3  21       10.11        9.06      4.09 o 
  -7   3  21       25.20       24.46      5.53 o 
  -6   3  21      150.99      140.61      7.27 o 
  -5   3  21      173.62      186.46      8.02 o 
  -4   3  21      694.84      648.26     10.50 o 
  -3   3  21      105.10      107.66      7.23 o 
  -2   3  21      384.98      354.68      6.76 o 
  -1   3  21      604.18      578.53     10.75 o 
   0   3  21      166.49      131.65      6.48 o 
   1   3  21      193.45      179.76      6.97 o 
   2   3  21      450.81      393.42      8.18 o 
   3   3  21        0.10       -0.29      4.26 o 
   4   3  21       45.77       53.63      4.86 o 
   5   3  21        0.67       -3.33      4.70 o 
   6   3  21        0.67        0.64      3.62 o 
  -9   4  21        1.21       -3.73      3.73 o 
  -8   4  21      278.73      247.52      8.28 o 
  -7   4  21       15.14       11.04      4.96 o 
  -6   4  21      480.47      568.66     15.12 o 
  -5   4  21       37.27       40.79      5.99 o 
  -4   4  21      191.94      209.38      6.52 o 
  -3   4  21       24.39       23.03      4.36 o 
  -2   4  21      332.88      339.32      9.06 o 
  -1   4  21      378.25      362.76     16.67 o 
   0   4  21       38.67       52.55      5.07 o 
   1   4  21        1.19        3.54      5.26 o 
   2   4  21      256.92      219.01      7.37 o 
   3   4  21       28.00       27.80      4.43 o 
   4   4  21       51.69       49.61      4.45 o 
   5   4  21       12.11       13.97      4.08 o 
   6   4  21      347.02      378.50     23.91 o 
  -9   5  21        7.38       11.61      5.05 o 
  -8   5  21       22.58       31.29      5.15 o 
  -7   5  21       44.21       58.14      8.69 o 
  -6   5  21      263.22      263.10     12.83 o 
  -5   5  21        2.43        1.59      8.20 o 
  -4   5  21      587.47      616.48     18.40 o 
  -3   5  21       46.99       53.49      6.75 o 
  -2   5  21      341.98      324.26     10.05 o 
  -1   5  21        9.47       -0.23      4.36 o 
   0   5  21      951.60     1077.14     18.22 o 
   1   5  21      122.31      150.71      5.69 o 
   2   5  21       49.93       67.81      4.96 o 
   3   5  21       19.33       13.60      5.02 o 
   4   5  21       30.47       27.51      4.45 o 
   5   5  21        1.07        2.68      5.12 o 
  -8   6  21      126.90      132.74      5.15 o 
  -7   6  21       51.40       50.36      7.77 o 
  -6   6  21       16.65       15.19      7.46 o 
  -5   6  21       70.59       83.37      9.41 o 
  -4   6  21      124.64      109.37      8.26 o 
  -3   6  21        4.98       -3.32      5.32 o 
  -2   6  21      374.10      379.79     12.00 o 
  -1   6  21      305.70      297.88      9.83 o 
   0   6  21       25.87       26.23      4.96 o 
   1   6  21      110.76      109.26      5.73 o 
   2   6  21       74.60       71.59      4.80 o 
   3   6  21        4.48        3.73      4.35 o 
   4   6  21       42.33       32.15      6.43 o 
  -7   7  21       27.99       22.48      5.44 o 
  -6   7  21        7.21       -8.35     12.61 o 
  -5   7  21      138.76      151.71     18.04 o 
  -4   7  21      305.40      325.94      8.85 o 
  -3   7  21        9.79        6.41      4.43 o 
  -2   7  21      158.51      174.42      6.24 o 
  -1   7  21      204.40      203.41      7.75 o 
   0   7  21      185.62      197.41      7.64 o 
   1   7  21      206.73      252.45      8.07 o 
   2   7  21        0.85        4.79      4.15 o 
   3   7  21        2.41       -2.63      4.69 o 
  -6   8  21        9.29       13.26      4.31 o 
  -5   8  21      124.06      116.49      7.53 o 
  -4   8  21        7.90        8.42      5.84 o 
  -3   8  21       52.58       57.20      5.72 o 
  -2   8  21       32.45       38.21      7.19 o 
  -1   8  21       58.64       74.11      5.45 o 
   0   8  21       36.05       40.12      4.76 o 
   1   8  21        0.06        1.10      3.66 o 
   2   8  21       72.03       67.47      5.71 o 
  -3   9  21      166.73      168.64      6.84 o 
  -2   9  21        0.05        1.60      4.36 o 
  -1   9  21      149.51      167.05      4.79 o 
   0   9  21        1.28        2.06      4.16 o 
 -10   0  22      264.90      244.88      8.86 o 
  -8   0  22      573.64      575.63     18.31 o 
  -6   0  22      549.76      491.94     19.74 o 
  -4   0  22      632.22      540.41     26.30 o 
  -2   0  22        3.01        0.88      4.91 o 
   0   0  22       25.08       17.24      5.65 o 
   2   0  22       78.30       81.33      7.47 o 
   4   0  22      114.70      129.30     15.81 o 
   6   0  22       68.61       59.04      5.06 o 
 -10   1  22        2.32        0.18      3.79 o 
  -9   1  22        3.65       14.11      3.96 o 
  -8   1  22       21.91       11.95      4.72 o 
  -7   1  22        0.07       -3.82      7.93 o 
  -6   1  22       85.34      106.77      6.59 o 
  -5   1  22        0.97        5.51      7.40 o 
  -4   1  22      226.95      231.89      8.48 o 
  -3   1  22      110.14       99.37      5.33 o 
  -2   1  22      273.55      220.33      6.01 o 
  -1   1  22        0.39       -3.95      3.95 o 
   0   1  22     1326.66     1142.71     15.37 o 
   1   1  22       27.03       29.57      5.04 o 
   2   1  22      345.74      303.38      8.53 o 
   3   1  22      119.29       98.24      4.51 o 
   4   1  22        8.31        6.70      3.68 o 
   5   1  22        7.13        2.55      3.03 o 
   6   1  22       10.64       12.56      3.34 o 
  -9   2  22      208.36      252.44      5.91 o 
  -8   2  22       76.18       83.50      5.57 o 
  -7   2  22      167.91      199.40      7.31 o 
  -6   2  22      244.35      297.02      8.58 o 
  -5   2  22      201.24      205.86      7.79 o 
  -4   2  22      117.08      116.82      7.88 o 
  -3   2  22       61.23       65.18      5.01 o 
  -2   2  22        1.87       -0.44      4.43 o 
  -1   2  22       45.98       37.16      4.27 o 
   0   2  22        2.51       -1.53      4.86 o 
   1   2  22        0.50       -4.95      4.95 o 
   2   2  22        0.37        0.27      3.93 o 
   3   2  22       31.06       19.99      4.39 o 
   4   2  22      222.53      248.09      6.85 o 
   5   2  22      122.59      134.85      6.24 o 
   6   2  22       25.12       25.74      4.78 o 
  -9   3  22       23.83       27.09      4.35 o 
  -8   3  22        0.50        3.34      4.02 o 
  -7   3  22       20.21       19.57      4.87 o 
  -6   3  22       82.63       68.26      5.92 o 
  -5   3  22      331.47      340.23      9.22 o 
  -4   3  22      280.46      290.69      7.41 o 
  -3   3  22      707.45      687.56      9.83 o 
  -2   3  22      160.72      158.29      5.44 o 
  -1   3  22      295.80      296.08      7.04 o 
   0   3  22      379.30      375.81      8.31 o 
   1   3  22      153.22      147.15      6.05 o 
   2   3  22        0.36       -0.76      3.80 o 
   3   3  22      176.57      185.28      7.10 o 
   4   3  22        4.05        4.57      3.71 o 
   5   3  22        2.68        3.52      3.90 o 
   6   3  22        2.81       -0.41      3.54 o 
  -9   4  22       75.99       63.91      5.21 o 
  -8   4  22       15.90       21.43      4.94 o 
  -7   4  22      336.37      379.45      7.51 o 
  -6   4  22       57.86       48.50      5.11 o 
  -5   4  22      111.19      123.38      6.41 o 
  -4   4  22       10.78       10.03      4.71 o 
  -3   4  22      163.79      182.25      7.16 o 
  -2   4  22      129.33      131.68      5.05 o 
  -1   4  22       28.17       28.51      4.65 o 
   0   4  22       20.35       10.83      5.10 o 
   1   4  22        0.29       -1.38      5.02 o 
   2   4  22       13.80        8.54      5.27 o 
   3   4  22       50.98       47.70      5.75 o 
   4   4  22       35.65       28.85      4.34 o 
   5   4  22      150.04      148.52      7.44 o 
  -8   5  22        3.48        9.27      5.10 o 
  -7   5  22       35.38       42.14      6.92 o 
  -6   5  22        2.40        8.44      7.18 o 
  -5   5  22      340.81      377.69     14.17 o 
  -4   5  22       20.00       21.93      7.62 o 
  -3   5  22      444.18      447.05      7.75 o 
  -2   5  22       26.16       16.86      4.20 o 
  -1   5  22      293.20      320.03     10.88 o 
   0   5  22       29.04       17.17      4.04 o 
   1   5  22      140.49      150.25      7.73 o 
   2   5  22        4.25        0.15      4.97 o 
   3   5  22       72.03       72.59      5.49 o 
   4   5  22        0.86        2.94      3.36 o 
  -7   6  22      139.70       99.99     26.93 o 
  -6   6  22       41.80       28.43     15.01 o 
  -5   6  22       23.17       18.12      5.37 o 
  -4   6  22       51.29       41.57      9.77 o 
  -3   6  22      255.33      290.65      7.44 o 
  -2   6  22        8.62       -2.02      5.39 o 
  -1   6  22       75.75       68.60      5.19 o 
   0   6  22       41.31       38.66      4.47 o 
   1   6  22      111.75      121.43      6.05 o 
   2   6  22       12.01       12.47      7.58 o 
   3   6  22        0.39       -5.55      5.55 o 
  -6   7  22       62.09       69.65      5.96 o 
  -5   7  22      118.70      145.70      8.09 o 
  -4   7  22       61.00       49.42     11.61 o 
  -3   7  22      109.60      106.91      5.68 o 
  -2   7  22      184.46      171.68      7.35 o 
  -1   7  22       15.09       11.91      4.67 o 
   0   7  22        9.49       14.63      4.29 o 
   1   7  22      194.39      197.10      5.96 o 
   2   7  22       31.05       23.02      5.17 o 
  -4   8  22      107.55      104.60      6.17 o 
  -3   8  22       23.37       27.25      5.32 o 
  -2   8  22        7.22        0.06      3.49 o 
  -1   8  22        4.83       -2.11      3.31 o 
   0   8  22        0.32       -3.15      3.15 o 
   1   8  22        9.65       15.10      3.99 o 
  -9   0  23      302.01      335.99     10.90 o 
  -7   0  23      256.08      228.82     13.23 o 
  -5   0  23      307.74      283.02     15.85 o 
  -3   0  23      326.17      359.90      9.67 o 
  -1   0  23        3.71       -3.74      5.69 o 
   1   0  23       32.41      141.06     78.35 o 
   3   0  23       87.47       63.73      9.67 o 
   5   0  23       27.69       30.71      5.12 o 
  -9   1  23        2.36        5.08      5.42 o 
  -8   1  23       51.33       64.34      6.62 o 
  -7   1  23      175.26      157.74      8.42 o 
  -6   1  23       31.18       30.29      7.34 o 
  -5   1  23      133.93      131.44      8.89 o 
  -4   1  23      102.26      113.21      7.32 o 
  -3   1  23      479.42      506.38      7.48 o 
  -2   1  23       36.45       31.78      4.78 o 
  -1   1  23      618.53      624.09      7.55 o 
   0   1  23       67.80       54.19      4.52 o 
   1   1  23      620.48      565.08      9.13 o 
   2   1  23        9.75        2.81      6.22 o 
   3   1  23        8.58        9.76      5.68 o 
   4   1  23       28.58       23.83      5.88 o 
   5   1  23       12.90       13.98      5.47 o 
  -9   2  23      213.22      193.99     27.09 o 
  -8   2  23      146.43      158.00      6.37 o 
  -7   2  23      172.18      165.18      6.07 o 
  -6   2  23       38.76       30.95      5.17 o 
  -5   2  23       23.63       23.01      6.90 o 
  -4   2  23       30.96       36.42      5.99 o 
  -3   2  23        4.73        9.86      4.11 o 
  -2   2  23       28.36       27.28      4.03 o 
  -1   2  23        2.21       -1.38      4.74 o 
   0   2  23        4.84        8.56      4.48 o 
   1   2  23       11.01        7.67      4.43 o 
   2   2  23        2.85        1.37      4.99 o 
   3   2  23        3.47        0.28     10.02 o 
   4   2  23       25.34       24.52      6.97 o 
   5   2  23       30.15       33.70      5.38 o 
  -8   3  23        1.07       -0.44      3.37 o 
  -7   3  23        0.39       -3.71      3.96 o 
  -6   3  23       25.42       33.83      4.83 o 
  -5   3  23       33.82       29.13      4.88 o 
  -4   3  23      476.47      508.65     12.83 o 
  -3   3  23      324.85      331.24      8.77 o 
  -2   3  23      406.57      385.93      8.20 o 
  -1   3  23      222.24      197.76      7.52 o 
   0   3  23      279.78      262.06      9.14 o 
   1   3  23       96.01       80.75      5.62 o 
   2   3  23      124.22      125.66      7.28 o 
   3   3  23       16.54       25.18      5.03 o 
   4   3  23       50.67       54.49      7.13 o 
   5   3  23        0.05       -4.25      4.25 o 
  -8   4  23      211.46      226.41      7.67 o 
  -7   4  23       14.93       17.55      6.36 o 
  -6   4  23      147.69      163.98      5.61 o 
  -5   4  23      218.83      262.04      6.73 o 
  -4   4  23        9.23       12.30      4.10 o 
  -3   4  23       17.99       20.06      3.73 o 
  -2   4  23      204.43      188.31      5.83 o 
  -1   4  23       34.56       26.04      8.39 o 
   0   4  23        0.17       -0.08      4.62 o 
   1   4  23        1.35        0.89      5.29 o 
   2   4  23       12.48       11.95      5.01 o 
   3   4  23        3.05        2.46      4.17 o 
   4   4  23        1.72       -1.66      5.01 o 
  -7   5  23        8.54        0.96      3.65 o 
  -6   5  23      191.38      192.65      6.79 o 
  -5   5  23        2.78       -0.63      5.11 o 
  -4   5  23      295.89      290.96     10.19 o 
  -3   5  23        1.67        3.33      5.17 o 
  -2   5  23      355.50      407.11      7.81 o 
  -1   5  23       71.99       68.95      4.32 o 
   0   5  23      163.60      201.00      7.14 o 
   1   5  23       22.63       17.28      4.86 o 
   2   5  23       55.11       53.58      5.11 o 
   3   5  23        0.75       -1.63      3.30 o 
  -6   6  23       99.25      111.75      6.65 o 
  -5   6  23       11.05       15.73      5.99 o 
  -4   6  23      153.51      141.03     17.97 o 
  -3   6  23        0.95       -1.75      4.52 o 
  -2   6  23      143.17      141.88      6.18 o 
  -1   6  23       30.00       33.71      4.89 o 
   0   6  23       19.34       22.81      4.38 o 
   1   6  23        0.37       -1.88      5.59 o 
   2   6  23       18.11        7.17      4.68 o 
  -4   7  23      132.48      149.74      7.17 o 
  -3   7  23        3.09        6.27      4.92 o 
  -2   7  23       58.58       56.48      4.07 o 
  -1   7  23      139.09      114.48      4.57 o 
   0   7  23        3.19        6.04      4.93 o 
   1   7  23        4.22        4.66      4.27 o 
  -8   0  24       65.47       75.30      7.85 o 
  -6   0  24       48.68       46.16     10.12 o 
  -4   0  24      202.29      231.25      9.34 o 
  -2   0  24      149.84      155.70      7.22 o 
   0   0  24       12.34       34.76     20.16 o 
   2   0  24        5.50       -2.28      7.79 o 
   4   0  24       55.05       41.46      5.58 o 
  -8   1  24       20.55       16.34      4.41 o 
  -7   1  24       11.06        7.08      6.10 o 
  -6   1  24       10.95        5.48      4.79 o 
  -5   1  24       11.32        6.00      5.14 o 
  -4   1  24       48.92       36.89      5.83 o 
  -3   1  24      268.67      308.40      6.17 o 
  -2   1  24      772.06      815.16      8.59 o 
  -1   1  24        2.04       -4.64      4.64 o 
   0   1  24      258.24      204.33      7.44 o 
   1   1  24        0.15       -5.93      5.93 o 
   2   1  24      230.73      219.42      8.50 o 
   3   1  24       12.86        5.10      4.46 o 
   4   1  24        0.12        0.15      5.06 o 
  -8   2  24      276.32      333.04     22.43 o 
  -7   2  24        2.42       -0.92      5.05 o 
  -6   2  24      219.19      224.18     14.18 o 
  -5   2  24       80.12       66.48      7.25 o 
  -4   2  24      121.29      123.87      6.42 o 
  -3   2  24       12.52        9.96      4.69 o 
  -2   2  24       39.78       31.81      5.34 o 
  -1   2  24       15.65       19.89      4.40 o 
   0   2  24        0.59       -3.97      3.97 o 
   1   2  24        2.89       -2.69      4.43 o 
   2   2  24        7.94       14.32      5.03 o 
   3   2  24        0.06       -3.85      6.91 o 
   4   2  24       41.06       48.27      6.07 o 
  -7   3  24        1.85       -1.05      4.45 o 
  -6   3  24        6.49        3.51      4.00 o 
  -5   3  24       53.06       39.34      4.54 o 
  -4   3  24        3.71        0.66      5.81 o 
  -3   3  24      429.96      467.07     12.28 o 
  -2   3  24      100.75      123.62      6.14 o 
  -1   3  24       72.08       52.84      5.65 o 
   0   3  24      131.98       99.48      5.60 o 
   1   3  24       99.14       96.22      6.61 o 
   2   3  24      110.78      108.01      9.63 o 
   3   3  24      104.22       85.88      7.86 o 
   4   3  24       18.86       11.65      4.66 o 
  -7   4  24      374.63      398.66     10.62 o 
  -6   4  24       77.84       66.22      5.64 o 
  -5   4  24       43.69       45.53      6.53 o 
  -4   4  24       13.34        8.68      8.38 o 
  -3   4  24       12.13       19.37      7.27 o 
  -2   4  24       13.38        4.67      4.32 o 
  -1   4  24        8.59       10.54      4.25 o 
   0   4  24        7.26       -1.67      6.27 o 
   1   4  24       23.37       26.07      8.63 o 
   2   4  24        8.40        3.77      4.12 o 
   3   4  24       13.93        3.96      4.71 o 
  -6   5  24        0.30       -5.28      5.28 o 
  -5   5  24      118.76      118.07      5.19 o 
  -4   5  24        0.17       -5.67      5.67 o 
  -3   5  24      186.95      205.07      5.05 o 
  -2   5  24        0.31       -4.56      4.56 o 
  -1   5  24       39.34       49.47      4.16 o 
   0   5  24        1.20        0.82      4.30 o 
   1   5  24       77.22       74.94      9.62 o 
   2   5  24        6.79        9.68      4.74 o 
  -4   6  24       23.27       18.66      5.35 o 
  -3   6  24      103.49      102.36      9.89 o 
  -2   6  24       28.00      101.98     56.41 o 
  -1   6  24       33.86       28.26      5.41 o 
   0   6  24        7.14        6.36      4.91 o 
   1   6  24       32.94       35.81      4.34 o 
  -7   0  25       35.76       59.11      7.35 o 
  -5   0  25       30.80       19.21      5.88 o 
  -3   0  25       16.61        5.63      5.88 o 
  -1   0  25       19.74       31.26      8.65 o 
   1   0  25        4.17       -6.00      7.48 o 
   3   0  25        1.31       -4.79      4.79 o 
  -7   1  25       33.08       34.59      5.00 o 
  -6   1  25       32.93       33.05      5.94 o 
  -5   1  25       17.87        9.65      6.83 o 
  -4   1  25       10.85       11.53      4.91 o 
  -3   1  25        0.36       -6.29      6.29 o 
  -2   1  25       13.97       11.39     13.22 o 
  -1   1  25      329.52      308.76      7.66 o 
   0   1  25        3.11        0.99      5.48 o 
   1   1  25      138.16      107.94     12.75 o 
   2   1  25        0.32       -4.41      4.41 o 
   3   1  25       73.08       69.89      6.25 o 
  -7   2  25        1.02       -2.24      3.16 o 
  -6   2  25       14.56       13.53      3.94 o 
  -5   2  25       13.10        9.33      4.37 o 
  -4   2  25       47.10       57.46      5.23 o 
  -3   2  25       11.74       19.95     10.63 o 
  -2   2  25        6.72        1.12      9.11 o 
  -1   2  25       75.65       61.18      6.26 o 
   0   2  25        0.86       24.76     20.40 o 
   1   2  25       28.70       47.99     17.84 o 
   2   2  25        6.60        2.14      6.11 o 
   3   2  25        2.86        6.32      4.58 o 
  -6   3  25        0.18       -6.25      6.25 o 
  -5   3  25       24.45       23.77      5.14 o 
  -4   3  25      205.67      199.66     11.02 o 
  -3   3  25       24.97       28.01      8.29 o 
  -2   3  25       56.69       36.79      9.64 o 
  -1   3  25        1.81        1.36      3.96 o 
   0   3  25       20.79       19.93      4.81 o 
   1   3  25       63.60       49.04      7.33 o 
   2   3  25       85.57      103.89      7.10 o 
  -6   4  25      129.23      141.27      7.11 o 
  -5   4  25       64.93       58.81      7.44 o 
  -4   4  25        2.68       -7.05      7.05 o 
  -3   4  25       27.20       31.11      7.68 o 
  -2   4  25       41.33       35.78      6.60 o 
  -1   4  25       19.41       33.16     11.66 o 
   0   4  25        3.54        8.19      3.91 o 
   1   4  25       31.16       42.10      5.77 o 
  -4   5  25       34.33       25.48      5.70 o 
  -3   5  25        9.62       -2.19      5.81 o 
  -1   5  25       15.35       11.36      4.59 o 
   0   5  25       12.51        8.06      4.35 o 
  -6   0  26       24.07       25.54      5.86 o 
  -4   0  26       12.25        6.06      6.51 o 
   0   0  26        3.35       19.89      6.87 o 
  -6   1  26        9.32        2.08      5.43 o 
  -5   1  26        7.05       -5.55      5.72 o 
  -4   1  26        8.58       -6.37      6.37 o 
  -3   1  26       80.80       77.97      8.03 o 
  -2   1  26       30.91       67.86     30.06 o 
  -1   1  26       18.99       35.07      7.84 o 
   0   1  26       38.36       71.35      8.23 o 
   1   1  26        1.45        3.40      5.63 o 
  -5   2  26       61.21       54.67      6.67 o 
  -4   2  26        0.39       -6.50      6.50 o 
  -3   2  26        5.43       -6.86      6.86 o 
  -2   2  26       13.89        6.55      6.42 o 
  -1   2  26       33.70       47.55      8.11 o 
   0   2  26       14.18       18.76      6.60 o 
   1   2  26        4.14        7.12      4.98 o 
  -5   3  26        2.82       -5.05      5.05 o 
  -4   3  26        6.06       -5.53      5.74 o 
  -3   3  26      140.06      154.51      8.56 o 
  -2   3  26       23.45       53.79      7.03 o 
  -1   3  26        2.93       28.91      6.33 o 
   0   3  26       19.71       24.61      5.55 o 
  -3   4  26        1.09       10.30      5.20 o 
                                                 
